# Supplementary material for: Association between HIV genotype, viral load and disease progression in a cohort of Thai men who have sex with men with estimated dates of HIV infection
Source: PLoS One. 2018 Jul 31;13(7):e0201386. doi: 10.1371/journal.pone.0201386 (PMC6067726; doi:10.1371/journal.pone.0201386)
Supplement: S2 File — (XLSX) [file pone.0201386.s002.xlsx]

## Sheet: Dataset
id	nvisit	visit	art_date	Lastvisitdate	firstvisitdate	visitdate	cd4_date	cd4_BL	cd4_last	cd4 num	seroco_date	art	lastneg_date	firstpos_date	enrol_date	birth_year	subtype	rna_date	rna_cpm
A0001	7	1		2011-05-17	2006-12-20	2006-12-20	2006-12-20	668	255	668	2006-10-18	0.never art	2006-08-16	2006-12-20	2006-04-11	1985	B	2006-12-20	20700
A0001	7	2		2011-05-17	2006-12-20	2007-04-27	2007-04-27	668	255	427	2006-10-18	0.never art	2006-08-16	2006-12-20	2006-04-11	1985	B	2006-12-20	20700
A0001	7	3		2011-05-17	2006-12-20	2007-10-12	2007-10-12	668	255	344	2006-10-18	0.never art	2006-08-16	2006-12-20	2006-04-11	1985	B	2006-12-20	20700
A0001	7	4		2011-05-17	2006-12-20	2008-04-23	2008-04-23	668	255	271	2006-10-18	0.never art	2006-08-16	2006-12-20	2006-04-11	1985	B	2006-12-20	20700
A0001	7	5		2011-05-17	2006-12-20	2009-09-25	2009-09-25	668	255	212	2006-10-18	0.never art	2006-08-16	2006-12-20	2006-04-11	1985	B	2006-12-20	20700
A0001	7	6		2011-05-17	2006-12-20	2010-11-12	2010-11-12	668	255	261	2006-10-18	0.never art	2006-08-16	2006-12-20	2006-04-11	1985	B	2006-12-20	20700
A0001	7	7		2011-05-17	2006-12-20	2011-05-17	2011-05-17	668	255	255	2006-10-18	0.never art	2006-08-16	2006-12-20	2006-04-11	1985	B	2006-12-20	20700
A0002	13	1	2010-08-31	2010-08-26	2009-04-30	2009-04-30	2009-04-30	295	240	295	2009-03-05	0.never art	2009-01-09	2009-04-30	2006-04-28	1987	E	2009-04-30	200000
A0002	13	2	2010-08-31	2010-08-26	2009-04-30	2009-09-17	2009-09-17	295	240	196	2009-03-05	0.never art	2009-01-09	2009-04-30	2006-04-28	1987	E	2009-04-30	200000
A0002	13	3	2010-08-31	2010-08-26	2009-04-30	2010-01-15	2010-01-15	295	240	271	2009-03-05	0.never art	2009-01-09	2009-04-30	2006-04-28	1987	E	2009-04-30	200000
A0002	13	4	2010-08-31	2010-08-26	2009-04-30	2010-03-03	2010-03-03	295	240	198	2009-03-05	0.never art	2009-01-09	2009-04-30	2006-04-28	1987	E	2009-04-30	200000
A0002	13	5	2010-08-31	2010-08-26	2009-04-30	2010-05-01	2010-05-01	295	240	233	2009-03-05	0.never art	2009-01-09	2009-04-30	2006-04-28	1987	E	2009-04-30	200000
A0002	13	6	2010-08-31	2010-08-26	2009-04-30	2010-08-26	2010-08-26	295	240	240	2009-03-05	0.never art	2009-01-09	2009-04-30	2006-04-28	1987	E	2009-04-30	200000
A0002	13	7	2010-08-31		2009-04-30	2011-01-06	2011-01-06	295		479	2009-03-05	1.on art	2009-01-09	2009-04-30	2006-04-28	1987	E	2009-04-30	200000
A0002	13	8	2010-08-31		2009-04-30	2011-04-29	2011-04-29	295		433	2009-03-05	1.on art	2009-01-09	2009-04-30	2006-04-28	1987	E	2009-04-30	200000
A0002	13	9	2010-08-31		2009-04-30	2011-09-16	2011-09-16	295		586	2009-03-05	1.on art	2009-01-09	2009-04-30	2006-04-28	1987	E	2009-04-30	200000
A0002	13	10	2010-08-31		2009-04-30	2011-12-13	2011-12-13	295		479	2009-03-05	1.on art	2009-01-09	2009-04-30	2006-04-28	1987	E	2009-04-30	200000
A0002	13	11	2010-08-31		2009-04-30	2011-12-20	2011-12-20	295		387	2009-03-05	1.on art	2009-01-09	2009-04-30	2006-04-28	1987	E	2009-04-30	200000
A0002	13	12	2010-08-31		2009-04-30	2012-06-27	2012-06-27	295		603	2009-03-05	1.on art	2009-01-09	2009-04-30	2006-04-28	1987	E	2009-04-30	200000
A0002	13	13	2010-08-31		2009-04-30	2012-12-13	2012-12-13	295		476	2009-03-05	1.on art	2009-01-09	2009-04-30	2006-04-28	1987	E	2009-04-30	200000
A0003	11	1		2013-08-16	2008-09-03	2008-09-03	2008-09-03	302	270	302	2008-07-03	0.never art	2008-05-02	2008-09-03	2006-05-02	1980	E	2008-09-03	726000
A0003	11	2		2013-08-16	2008-09-03	2009-02-26	2009-02-26	302	270	429	2008-07-03	0.never art	2008-05-02	2008-09-03	2006-05-02	1980	E	2008-09-03	726000
A0003	11	3		2013-08-16	2008-09-03	2009-05-05	2009-05-05	302	270	280	2008-07-03	0.never art	2008-05-02	2008-09-03	2006-05-02	1980	E	2008-09-03	726000
A0003	11	4		2013-08-16	2008-09-03	2009-09-19	2009-09-19	302	270	319	2008-07-03	0.never art	2008-05-02	2008-09-03	2006-05-02	1980	E	2008-09-03	726000
A0003	11	5		2013-08-16	2008-09-03	2010-01-05	2010-01-05	302	270	302	2008-07-03	0.never art	2008-05-02	2008-09-03	2006-05-02	1980	E	2008-09-03	726000
A0003	11	6		2013-08-16	2008-09-03	2010-05-05	2010-05-05	302	270	234	2008-07-03	0.never art	2008-05-02	2008-09-03	2006-05-02	1980	E	2008-09-03	726000
A0003	11	7		2013-08-16	2008-09-03	2010-09-01	2010-09-01	302	270	188	2008-07-03	0.never art	2008-05-02	2008-09-03	2006-05-02	1980	E	2008-09-03	726000
A0003	11	8		2013-08-16	2008-09-03	2011-08-09	2011-08-09	302	270	176	2008-07-03	0.never art	2008-05-02	2008-09-03	2006-05-02	1980	E	2008-09-03	726000
A0003	11	9		2013-08-16	2008-09-03	2012-09-13	2012-09-13	302	270	257	2008-07-03	0.never art	2008-05-02	2008-09-03	2006-05-02	1980	E	2008-09-03	726000
A0003	11	10		2013-08-16	2008-09-03	2013-03-08	2013-03-08	302	270	215	2008-07-03	0.never art	2008-05-02	2008-09-03	2006-05-02	1980	E	2008-09-03	726000
A0003	11	11		2013-08-16	2008-09-03	2013-08-16	2013-08-16	302	270	270	2008-07-03	0.never art	2008-05-02	2008-09-03	2006-05-02	1980	E	2008-09-03	726000
A0004	6	1		2011-10-19	2010-01-12	2010-01-12	2010-01-12	302	332	504	2009-09-06	0.never art	2009-05-02	2010-01-12	2006-05-02	1984	BE	2010-01-12	13700
A0004	6	2		2011-10-19	2010-01-12	2010-04-21	2010-04-21	302	332	547	2009-09-06	0.never art	2009-05-02	2010-01-12	2006-05-02	1984	BE	2010-01-12	13700
A0004	6	3		2011-10-19	2010-01-12	2010-08-19	2010-08-19	302	332	470	2009-09-06	0.never art	2009-05-02	2010-01-12	2006-05-02	1984	BE	2010-01-12	13700
A0004	6	4		2011-10-19	2010-01-12	2011-02-18	2011-02-18	302	332	302	2009-09-06	0.never art	2009-05-02	2010-01-12	2006-05-02	1984	BE	2010-01-12	13700
A0004	6	5		2011-10-19	2010-01-12	2011-05-20	2011-05-20	302	332	433	2009-09-06	0.never art	2009-05-02	2010-01-12	2006-05-02	1984	BE	2010-01-12	13700
A0004	6	6		2011-10-19	2010-01-12	2011-10-19	2011-10-19	302	332	332	2009-09-06	0.never art	2009-05-02	2010-01-12	2006-05-02	1984	BE	2010-01-12	13700
A0005	4	1		2013-11-09	2010-04-30	2010-04-30	2010-04-30	302	37	795	2009-11-02	0.never art	2009-05-07	2010-04-30	2006-05-03	1983	BE	2010-04-30	72400
A0005	4	2		2013-11-09	2010-04-30	2010-11-24	2010-11-24	302	37	587	2009-11-02	0.never art	2009-05-07	2010-04-30	2006-05-03	1983	BE	2010-04-30	72400
A0005	4	3		2013-11-09	2010-04-30	2011-01-06	2011-01-06	302	37	655	2009-11-02	0.never art	2009-05-07	2010-04-30	2006-05-03	1983	BE	2010-04-30	72400
A0005	4	4		2013-11-09	2010-04-30	2013-11-09	2013-11-09	302	37	37	2009-11-02	0.never art	2009-05-07	2010-04-30	2006-05-03	1983	BE	2010-04-30	72400
A0006	3	1		2011-06-16	2009-01-15	2009-01-15	2009-01-15	483	411	483	2008-11-14	0.never art	2008-09-13	2009-01-15	2006-05-03	1983	E	2009-01-15	174000
A0006	3	2		2011-06-16	2009-01-15	2009-05-05	2009-05-05	483	411	398	2008-11-14	0.never art	2008-09-13	2009-01-15	2006-05-03	1983	E	2009-01-15	174000
A0006	3	3		2011-06-16	2009-01-15	2011-06-16	2011-06-16	483	411	411	2008-11-14	0.never art	2008-09-13	2009-01-15	2006-05-03	1983	E	2009-01-15	174000
A0007	13	1		2013-08-17	2009-05-12	2009-05-12	2009-05-12	519	369	519	2009-03-11	0.never art	2009-01-09	2009-05-12	2006-05-06	1981	BE	2009-05-12	89100
A0007	13	2		2013-08-17	2009-05-12	2009-11-25	2009-11-25	519	369	492	2009-03-11	0.never art	2009-01-09	2009-05-12	2006-05-06	1981	BE	2009-05-12	89100
A0007	13	3		2013-08-17	2009-05-12	2010-01-06	2010-01-06	519	369	464	2009-03-11	0.never art	2009-01-09	2009-05-12	2006-05-06	1981	BE	2009-05-12	89100
A0007	13	4		2013-08-17	2009-05-12	2010-05-07	2010-05-07	519	369	443	2009-03-11	0.never art	2009-01-09	2009-05-12	2006-05-06	1981	BE	2009-05-12	89100
A0007	13	5		2013-08-17	2009-05-12	2010-09-10	2010-09-10	519	369	342	2009-03-11	0.never art	2009-01-09	2009-05-12	2006-05-06	1981	BE	2009-05-12	89100
A0007	13	6		2013-08-17	2009-05-12	2011-01-13	2011-01-13	519	369	353	2009-03-11	0.never art	2009-01-09	2009-05-12	2006-05-06	1981	BE	2009-05-12	89100
A0007	13	7		2013-08-17	2009-05-12	2011-05-11	2011-05-11	519	369	372	2009-03-11	0.never art	2009-01-09	2009-05-12	2006-05-06	1981	BE	2009-05-12	89100
A0007	13	8		2013-08-17	2009-05-12	2011-11-15	2011-11-15	519	369	417	2009-03-11	0.never art	2009-01-09	2009-05-12	2006-05-06	1981	BE	2009-05-12	89100
A0007	13	9		2013-08-17	2009-05-12	2012-01-24	2012-01-24	519	369	440	2009-03-11	0.never art	2009-01-09	2009-05-12	2006-05-06	1981	BE	2009-05-12	89100
A0007	13	10		2013-08-17	2009-05-12	2012-05-12	2012-05-12	519	369	283	2009-03-11	0.never art	2009-01-09	2009-05-12	2006-05-06	1981	BE	2009-05-12	89100
A0007	13	11		2013-08-17	2009-05-12	2012-09-29	2012-09-29	519	369	387	2009-03-11	0.never art	2009-01-09	2009-05-12	2006-05-06	1981	BE	2009-05-12	89100
A0007	13	12		2013-08-17	2009-05-12	2013-01-18	2013-01-18	519	369	225	2009-03-11	0.never art	2009-01-09	2009-05-12	2006-05-06	1981	BE	2009-05-12	89100
A0007	13	13		2013-08-17	2009-05-12	2013-08-17	2013-08-17	519	369	369	2009-03-11	0.never art	2009-01-09	2009-05-12	2006-05-06	1981	BE	2009-05-12	89100
A0008	9	1	2009-01-21	2009-01-09	2007-05-25	2007-05-25	2007-05-25	488	62	488	2007-03-26	0.never art	2007-01-26	2007-05-25	2006-05-19	1987	E	2007-05-31	205000
A0008	9	2	2009-01-21	2009-01-09	2007-05-25	2008-01-12	2008-01-12	488	62	406	2007-03-26	0.never art	2007-01-26	2007-05-25	2006-05-19	1987	E	2007-05-31	205000
A0008	9	3	2009-01-21	2009-01-09	2007-05-25	2008-05-20	2008-05-20	488	62	228	2007-03-26	0.never art	2007-01-26	2007-05-25	2006-05-19	1987	E	2007-05-31	205000
A0008	9	4	2009-01-21	2009-01-09	2007-05-25	2008-09-20	2008-09-20	488	62	161	2007-03-26	0.never art	2007-01-26	2007-05-25	2006-05-19	1987	E	2007-05-31	205000
A0008	9	5	2009-01-21	2009-01-09	2007-05-25	2009-01-09	2009-01-09	488	62	62	2007-03-26	0.never art	2007-01-26	2007-05-25	2006-05-19	1987	E	2007-05-31	205000
A0008	9	6	2009-01-21		2007-05-25	2010-06-03	2010-06-03	488		218	2007-03-26	1.on art	2007-01-26	2007-05-25	2006-05-19	1987	E	2007-05-31	205000
A0008	9	7	2009-01-21		2007-05-25	2010-09-16	2010-09-16	488		282	2007-03-26	1.on art	2007-01-26	2007-05-25	2006-05-19	1987	E	2007-05-31	205000
A0008	9	8	2009-01-21		2007-05-25	2011-01-12	2011-01-12	488		297	2007-03-26	1.on art	2007-01-26	2007-05-25	2006-05-19	1987	E	2007-05-31	205000
A0008	9	9	2009-01-21		2007-05-25	2011-06-02	2011-06-02	488		382	2007-03-26	1.on art	2007-01-26	2007-05-25	2006-05-19	1987	E	2007-05-31	205000
A0009	1	1		2007-09-13	2007-09-13	2007-09-13	2007-09-13	353	353	353	2007-07-18	0.never art	2007-05-22	2007-09-13	2006-05-19	1987	E	2007-09-13	80300
A0010	15	1		2013-07-18	2007-08-03	2007-08-03	2007-08-03	353	408	690	2007-01-02	0.never art	2006-06-03	2007-08-03	2006-06-03	1982	E	2007-08-08	238000
A0010	15	2		2013-07-18	2007-08-03	2008-02-07	2008-02-07	353	408	645	2007-01-02	0.never art	2006-06-03	2007-08-03	2006-06-03	1982	E	2007-08-08	238000
A0010	15	3		2013-07-18	2007-08-03	2008-07-23	2008-07-23	353	408	583	2007-01-02	0.never art	2006-06-03	2007-08-03	2006-06-03	1982	E	2007-08-08	238000
A0010	15	4		2013-07-18	2007-08-03	2009-02-13	2009-02-13	353	408	473	2007-01-02	0.never art	2006-06-03	2007-08-03	2006-06-03	1982	E	2007-08-08	238000
A0010	15	5		2013-07-18	2007-08-03	2009-06-04	2009-06-04	353	408	520	2007-01-02	0.never art	2006-06-03	2007-08-03	2006-06-03	1982	E	2007-08-08	238000
A0010	15	6		2013-07-18	2007-08-03	2009-10-08	2009-10-08	353	408	525	2007-01-02	0.never art	2006-06-03	2007-08-03	2006-06-03	1982	E	2007-08-08	238000
A0010	15	7		2013-07-18	2007-08-03	2010-02-16	2010-02-16	353	408	350	2007-01-02	0.never art	2006-06-03	2007-08-03	2006-06-03	1982	E	2007-08-08	238000
A0010	15	8		2013-07-18	2007-08-03	2010-06-03	2010-06-03	353	408	387	2007-01-02	0.never art	2006-06-03	2007-08-03	2006-06-03	1982	E	2007-08-08	238000
A0010	15	9		2013-07-18	2007-08-03	2010-10-07	2010-10-07	353	408	360	2007-01-02	0.never art	2006-06-03	2007-08-03	2006-06-03	1982	E	2007-08-08	238000
A0010	15	10		2013-07-18	2007-08-03	2011-02-03	2011-02-03	353	408	242	2007-01-02	0.never art	2006-06-03	2007-08-03	2006-06-03	1982	E	2007-08-08	238000
A0010	15	11		2013-07-18	2007-08-03	2011-05-31	2011-05-31	353	408	305	2007-01-02	0.never art	2006-06-03	2007-08-03	2006-06-03	1982	E	2007-08-08	238000
A0010	15	12		2013-07-18	2007-08-03	2011-09-20	2011-09-20	353	408	269	2007-01-02	0.never art	2006-06-03	2007-08-03	2006-06-03	1982	E	2007-08-08	238000
A0010	15	13		2013-07-18	2007-08-03	2012-12-06	2012-12-06	353	408	344	2007-01-02	0.never art	2006-06-03	2007-08-03	2006-06-03	1982	E	2007-08-08	238000
A0010	15	14		2013-07-18	2007-08-03	2013-04-04	2013-04-04	353	408	493	2007-01-02	0.never art	2006-06-03	2007-08-03	2006-06-03	1982	E	2007-08-08	238000
A0010	15	15		2013-07-18	2007-08-03	2013-07-18	2013-07-18	353	408	408	2007-01-02	0.never art	2006-06-03	2007-08-03	2006-06-03	1982	E	2007-08-08	238000
A0011	8	1		2011-06-02	2008-10-07	2008-10-07	2008-10-07	994	732	994	2008-08-06	0.never art	2008-06-06	2008-10-07	2006-06-06	1976	E	2008-10-07	105000
A0011	8	2		2011-06-02	2008-10-07	2009-05-20	2009-05-20	994	732	742	2008-08-06	0.never art	2008-06-06	2008-10-07	2006-06-06	1976	E	2008-10-07	105000
A0011	8	3		2011-06-02	2008-10-07	2009-10-02	2009-10-02	994	732	870	2008-08-06	0.never art	2008-06-06	2008-10-07	2006-06-06	1976	E	2008-10-07	105000
A0011	8	4		2011-06-02	2008-10-07	2010-02-04	2010-02-04	994	732	739	2008-08-06	0.never art	2008-06-06	2008-10-07	2006-06-06	1976	E	2008-10-07	105000
A0011	8	5		2011-06-02	2008-10-07	2010-06-02	2010-06-02	994	732	943	2008-08-06	0.never art	2008-06-06	2008-10-07	2006-06-06	1976	E	2008-10-07	105000
A0011	8	6		2011-06-02	2008-10-07	2010-10-05	2010-10-05	994	732	706	2008-08-06	0.never art	2008-06-06	2008-10-07	2006-06-06	1976	E	2008-10-07	105000
A0011	8	7		2011-06-02	2008-10-07	2011-02-08	2011-02-08	994	732	741	2008-08-06	0.never art	2008-06-06	2008-10-07	2006-06-06	1976	E	2008-10-07	105000
A0011	8	8		2011-06-02	2008-10-07	2011-06-02	2011-06-02	994	732	732	2008-08-06	0.never art	2008-06-06	2008-10-07	2006-06-06	1976	E	2008-10-07	105000
A0012	5	1		2011-06-24	2009-06-09	2009-06-09	2009-06-09	542	243	542	2009-04-04	0.never art	2009-01-29	2009-06-09	2006-06-07	1980	BE	2009-06-09	76800
A0012	5	2		2011-06-24	2009-06-09	2010-05-25	2010-05-25	542	243	511	2009-04-04	0.never art	2009-01-29	2009-06-09	2006-06-07	1980	BE	2009-06-09	76800
A0012	5	3		2011-06-24	2009-06-09	2010-10-07	2010-10-07	542	243	285	2009-04-04	0.never art	2009-01-29	2009-06-09	2006-06-07	1980	BE	2009-06-09	76800
A0012	5	4		2011-06-24	2009-06-09	2011-02-08	2011-02-08	542	243	355	2009-04-04	0.never art	2009-01-29	2009-06-09	2006-06-07	1980	BE	2009-06-09	76800
A0012	5	5		2011-06-24	2009-06-09	2011-06-24	2011-06-24	542	243	243	2009-04-04	0.never art	2009-01-29	2009-06-09	2006-06-07	1980	BE	2009-06-09	76800
A0013	7	1		2011-10-12	2010-02-12	2010-02-12	2010-02-12	457	309	457	2009-12-22	0.never art	2009-10-31	2010-02-12	2006-06-07	1979	E	2010-02-12	60200
A0013	7	2		2011-10-12	2010-02-12	2010-07-02	2010-07-02	457	309	467	2009-12-22	0.never art	2009-10-31	2010-02-12	2006-06-07	1979	E	2010-02-12	60200
A0013	7	3		2011-10-12	2010-02-12	2010-10-07	2010-10-07	457	309	420	2009-12-22	0.never art	2009-10-31	2010-02-12	2006-06-07	1979	E	2010-02-12	60200
A0013	7	4		2011-10-12	2010-02-12	2011-02-03	2011-02-03	457	309	357	2009-12-22	0.never art	2009-10-31	2010-02-12	2006-06-07	1979	E	2010-02-12	60200
A0013	7	5		2011-10-12	2010-02-12	2011-06-08	2011-06-08	457	309	209	2009-12-22	0.never art	2009-10-31	2010-02-12	2006-06-07	1979	E	2010-02-12	60200
A0013	7	6		2011-10-12	2010-02-12	2011-07-09	2011-07-09	457	309	223	2009-12-22	0.never art	2009-10-31	2010-02-12	2006-06-07	1979	E	2010-02-12	60200
A0013	7	7		2011-10-12	2010-02-12	2011-10-12	2011-10-12	457	309	309	2009-12-22	0.never art	2009-10-31	2010-02-12	2006-06-07	1979	E	2010-02-12	60200
A0014	8	1		2011-06-16	2009-02-20	2009-02-20	2009-02-20	721	817	721	2008-12-08	0.never art	2008-09-25	2009-02-20	2006-06-09	1979	E	2009-05-26	13000
A0014	8	2		2011-06-16	2009-02-20	2009-05-26	2009-05-26	721	817	453	2008-12-08	0.never art	2008-09-25	2009-02-20	2006-06-09	1979	E	2009-05-26	13000
A0014	8	3		2011-06-16	2009-02-20	2009-10-06	2009-10-06	721	817	670	2008-12-08	0.never art	2008-09-25	2009-02-20	2006-06-09	1979	E	2009-05-26	13000
A0014	8	4		2011-06-16	2009-02-20	2010-03-03	2010-03-03	721	817	570	2008-12-08	0.never art	2008-09-25	2009-02-20	2006-06-09	1979	E	2009-05-26	13000
A0014	8	5		2011-06-16	2009-02-20	2010-08-20	2010-08-20	721	817	543	2008-12-08	0.never art	2008-09-25	2009-02-20	2006-06-09	1979	E	2009-05-26	13000
A0014	8	6		2011-06-16	2009-02-20	2010-10-05	2010-10-05	721	817	595	2008-12-08	0.never art	2008-09-25	2009-02-20	2006-06-09	1979	E	2009-05-26	13000
A0014	8	7		2011-06-16	2009-02-20	2011-03-16	2011-03-16	721	817	557	2008-12-08	0.never art	2008-09-25	2009-02-20	2006-06-09	1979	E	2009-05-26	13000
A0014	8	8		2011-06-16	2009-02-20	2011-06-16	2011-06-16	721	817	817	2008-12-08	0.never art	2008-09-25	2009-02-20	2006-06-09	1979	E	2009-05-26	13000
A0015	4	1		2011-06-22	2010-06-23	2010-06-23	2010-06-23	629	236	629	2010-04-17	0.never art	2010-02-10	2010-06-23	2006-06-10	1980	B	2010-06-23	43600
A0015	4	2		2011-06-22	2010-06-23	2010-09-30	2010-09-30	629	236	461	2010-04-17	0.never art	2010-02-10	2010-06-23	2006-06-10	1980	B	2010-06-23	43600
A0015	4	3		2011-06-22	2010-06-23	2011-02-15	2011-02-15	629	236	270	2010-04-17	0.never art	2010-02-10	2010-06-23	2006-06-10	1980	B	2010-06-23	43600
A0015	4	4		2011-06-22	2010-06-23	2011-06-22	2011-06-22	629	236	236	2010-04-17	0.never art	2010-02-10	2010-06-23	2006-06-10	1980	B	2010-06-23	43600
A0016	10	1	2010-11-18	2010-10-26	2007-03-23	2007-03-23	2007-03-23	527	275	527	2007-01-01	0.never art	2006-10-13	2007-03-23	2006-06-24	1985	E	2007-12-06	8930
A0016	10	2	2010-11-18	2010-10-26	2007-03-23	2007-12-06	2007-12-06	527	275	497	2007-01-01	0.never art	2006-10-13	2007-03-23	2006-06-24	1985	E	2007-12-06	8930
A0016	10	3	2010-11-18	2010-10-26	2007-03-23	2008-07-01	2008-07-01	527	275	425	2007-01-01	0.never art	2006-10-13	2007-03-23	2006-06-24	1985	E	2007-12-06	8930
A0016	10	4	2010-11-18	2010-10-26	2007-03-23	2009-03-11	2009-03-11	527	275	440	2007-01-01	0.never art	2006-10-13	2007-03-23	2006-06-24	1985	E	2007-12-06	8930
A0016	10	5	2010-11-18	2010-10-26	2007-03-23	2009-09-09	2009-09-09	527	275	339	2007-01-01	0.never art	2006-10-13	2007-03-23	2006-06-24	1985	E	2007-12-06	8930
A0016	10	6	2010-11-18	2010-10-26	2007-03-23	2010-02-25	2010-02-25	527	275	391	2007-01-01	0.never art	2006-10-13	2007-03-23	2006-06-24	1985	E	2007-12-06	8930
A0016	10	7	2010-11-18	2010-10-26	2007-03-23	2010-09-21	2010-09-21	527	275	303	2007-01-01	0.never art	2006-10-13	2007-03-23	2006-06-24	1985	E	2007-12-06	8930
A0016	10	8	2010-11-18	2010-10-26	2007-03-23	2010-10-26	2010-10-26	527	275	275	2007-01-01	0.never art	2006-10-13	2007-03-23	2006-06-24	1985	E	2007-12-06	8930
A0016	10	9	2010-11-18		2007-03-23	2011-03-01	2011-03-01	527		455	2007-01-01	1.on art	2006-10-13	2007-03-23	2006-06-24	1985	E	2007-12-06	8930
A0016	10	10	2010-11-18		2007-03-23	2011-07-21	2011-07-21	527		525	2007-01-01	1.on art	2006-10-13	2007-03-23	2006-06-24	1985	E	2007-12-06	8930
A0017	15	1		2013-11-07	2008-10-30	2008-10-30	2008-10-30	515	252	515	2008-08-27	0.never art	2008-06-25	2008-10-30	2006-06-30	1975	E	2008-10-30	380000
A0017	15	2		2013-11-07	2008-10-30	2009-02-26	2009-02-26	515	252	542	2008-08-27	0.never art	2008-06-25	2008-10-30	2006-06-30	1975	E	2008-10-30	380000
A0017	15	3		2013-11-07	2008-10-30	2009-07-01	2009-07-01	515	252	509	2008-08-27	0.never art	2008-06-25	2008-10-30	2006-06-30	1975	E	2008-10-30	380000
A0017	15	4		2013-11-07	2008-10-30	2009-10-29	2009-10-29	515	252	415	2008-08-27	0.never art	2008-06-25	2008-10-30	2006-06-30	1975	E	2008-10-30	380000
A0017	15	5		2013-11-07	2008-10-30	2010-02-25	2010-02-25	515	252	423	2008-08-27	0.never art	2008-06-25	2008-10-30	2006-06-30	1975	E	2008-10-30	380000
A0017	15	6		2013-11-07	2008-10-30	2010-07-01	2010-07-01	515	252	452	2008-08-27	0.never art	2008-06-25	2008-10-30	2006-06-30	1975	E	2008-10-30	380000
A0017	15	7		2013-11-07	2008-10-30	2010-10-28	2010-10-28	515	252	427	2008-08-27	0.never art	2008-06-25	2008-10-30	2006-06-30	1975	E	2008-10-30	380000
A0017	15	8		2013-11-07	2008-10-30	2011-02-24	2011-02-24	515	252	371	2008-08-27	0.never art	2008-06-25	2008-10-30	2006-06-30	1975	E	2008-10-30	380000
A0017	15	9		2013-11-07	2008-10-30	2011-07-12	2011-07-12	515	252	372	2008-08-27	0.never art	2008-06-25	2008-10-30	2006-06-30	1975	E	2008-10-30	380000
A0017	15	10		2013-11-07	2008-10-30	2012-01-26	2012-01-26	515	252	354	2008-08-27	0.never art	2008-06-25	2008-10-30	2006-06-30	1975	E	2008-10-30	380000
A0017	15	11		2013-11-07	2008-10-30	2012-02-09	2012-02-09	515	252	380	2008-08-27	0.never art	2008-06-25	2008-10-30	2006-06-30	1975	E	2008-10-30	380000
A0017	15	12		2013-11-07	2008-10-30	2012-06-07	2012-06-07	515	252	341	2008-08-27	0.never art	2008-06-25	2008-10-30	2006-06-30	1975	E	2008-10-30	380000
A0017	15	13		2013-11-07	2008-10-30	2012-12-20	2012-12-20	515	252	405	2008-08-27	0.never art	2008-06-25	2008-10-30	2006-06-30	1975	E	2008-10-30	380000
A0017	15	14		2013-11-07	2008-10-30	2013-07-04	2013-07-04	515	252	316	2008-08-27	0.never art	2008-06-25	2008-10-30	2006-06-30	1975	E	2008-10-30	380000
A0017	15	15		2013-11-07	2008-10-30	2013-11-07	2013-11-07	515	252	252	2008-08-27	0.never art	2008-06-25	2008-10-30	2006-06-30	1975	E	2008-10-30	380000
A0018	7	1		2011-06-28	2007-06-26	2007-06-26	2007-06-26	400	794	400	2007-05-02	0.never art	2007-03-09	2007-06-26	2006-07-01	1984	E	2007-06-26	1090
A0018	7	2		2011-06-28	2007-06-26	2008-02-26	2008-02-26	400	794	552	2007-05-02	0.never art	2007-03-09	2007-06-26	2006-07-01	1984	E	2007-06-26	1090
A0018	7	3		2011-06-28	2007-06-26	2008-10-01	2008-10-01	400	794	590	2007-05-02	0.never art	2007-03-09	2007-06-26	2006-07-01	1984	E	2007-06-26	1090
A0018	7	4		2011-06-28	2007-06-26	2009-03-04	2009-03-04	400	794	658	2007-05-02	0.never art	2007-03-09	2007-06-26	2006-07-01	1984	E	2007-06-26	1090
A0018	7	5		2011-06-28	2007-06-26	2009-07-09	2009-07-09	400	794	818	2007-05-02	0.never art	2007-03-09	2007-06-26	2006-07-01	1984	E	2007-06-26	1090
A0018	7	6		2011-06-28	2007-06-26	2009-11-11	2009-11-11	400	794	867	2007-05-02	0.never art	2007-03-09	2007-06-26	2006-07-01	1984	E	2007-06-26	1090
A0018	7	7		2011-06-28	2007-06-26	2011-06-28	2011-06-28	400	794	794	2007-05-02	0.never art	2007-03-09	2007-06-26	2006-07-01	1984	E	2007-06-26	1090
A0019	1	1		2009-11-10	2009-11-10	2009-11-10	2009-11-10	533	533	533	2009-09-16	0.never art	2009-07-23	2009-11-10	2006-07-12	1984	BE	2009-11-10	338000
A0020	6	1		2012-02-22	2008-03-18	2008-03-18	2008-03-18	483	570	483	2008-01-18	0.never art	2007-11-20	2008-03-18	2006-07-18	1983	E	2008-03-18	798000
A0020	6	2		2012-02-22	2008-03-18	2008-11-20	2008-11-20	483	570	336	2008-01-18	0.never art	2007-11-20	2008-03-18	2006-07-18	1983	E	2008-03-18	798000
A0020	6	3		2012-02-22	2008-03-18	2009-03-18	2009-03-18	483	570	556	2008-01-18	0.never art	2007-11-20	2008-03-18	2006-07-18	1983	E	2008-03-18	798000
A0020	6	4		2012-02-22	2008-03-18	2009-07-22	2009-07-22	483	570	521	2008-01-18	0.never art	2007-11-20	2008-03-18	2006-07-18	1983	E	2008-03-18	798000
A0020	6	5		2012-02-22	2008-03-18	2009-11-24	2009-11-24	483	570	481	2008-01-18	0.never art	2007-11-20	2008-03-18	2006-07-18	1983	E	2008-03-18	798000
A0020	6	6		2012-02-22	2008-03-18	2012-02-22	2012-02-22	483	570	570	2008-01-18	0.never art	2007-11-20	2008-03-18	2006-07-18	1983	E	2008-03-18	798000
A0021	6	1		2012-11-20	2011-02-16	2011-02-16	2011-02-16	483	517	667	2010-07-03	0.never art	2009-11-24	2011-02-10	2006-07-19	1982	E	2011-02-16	11300
A0021	6	2		2012-11-20	2011-02-16	2011-07-19	2011-07-19	483	517	454	2010-07-03	0.never art	2009-11-24	2011-02-10	2006-07-19	1982	E	2011-02-16	11300
A0021	6	3		2012-11-20	2011-02-16	2011-07-22	2011-07-22	483	517	547	2010-07-03	0.never art	2009-11-24	2011-02-10	2006-07-19	1982	E	2011-02-16	11300
A0021	6	4		2012-11-20	2011-02-16	2011-11-15	2011-11-15	483	517	400	2010-07-03	0.never art	2009-11-24	2011-02-10	2006-07-19	1982	E	2011-02-16	11300
A0021	6	5		2012-11-20	2011-02-16	2012-07-03	2012-07-03	483	517	367	2010-07-03	0.never art	2009-11-24	2011-02-10	2006-07-19	1982	E	2011-02-16	11300
A0021	6	6		2012-11-20	2011-02-16	2012-11-20	2012-11-20	483	517	517	2010-07-03	0.never art	2009-11-24	2011-02-10	2006-07-19	1982	E	2011-02-16	11300
A0022	2	1		2011-06-25	2010-12-04	2010-12-04	2010-12-04	373	383	373	2010-09-26	0.never art	2010-07-20	2010-12-04	2006-07-22	1981	E	2010-12-07	315000
A0022	2	2		2011-06-25	2010-12-04	2011-06-25	2011-06-25	373	383	383	2010-09-26	0.never art	2010-07-20	2010-12-04	2006-07-22	1981	E	2010-12-07	315000
A0023	9	1		2011-07-30	2008-07-23	2008-07-23	2008-07-23	382	514	382	2008-05-26	0.never art	2008-03-29	2008-07-23	2006-07-28	1987	E	2008-07-23	211000
A0023	9	2		2011-07-30	2008-07-23	2008-11-22	2008-11-22	382	514	619	2008-05-26	0.never art	2008-03-29	2008-07-23	2006-07-28	1987	E	2008-07-23	211000
A0023	9	3		2011-07-30	2008-07-23	2009-03-28	2009-03-28	382	514	592	2008-05-26	0.never art	2008-03-29	2008-07-23	2006-07-28	1987	E	2008-07-23	211000
A0023	9	4		2011-07-30	2008-07-23	2009-10-10	2009-10-10	382	514	491	2008-05-26	0.never art	2008-03-29	2008-07-23	2006-07-28	1987	E	2008-07-23	211000
A0023	9	5		2011-07-30	2008-07-23	2010-04-09	2010-04-09	382	514	585	2008-05-26	0.never art	2008-03-29	2008-07-23	2006-07-28	1987	E	2008-07-23	211000
A0023	9	6		2011-07-30	2008-07-23	2010-08-18	2010-08-18	382	514	528	2008-05-26	0.never art	2008-03-29	2008-07-23	2006-07-28	1987	E	2008-07-23	211000
A0023	9	7		2011-07-30	2008-07-23	2010-11-30	2010-11-30	382	514	393	2008-05-26	0.never art	2008-03-29	2008-07-23	2006-07-28	1987	E	2008-07-23	211000
A0023	9	8		2011-07-30	2008-07-23	2011-04-07	2011-04-07	382	514	537	2008-05-26	0.never art	2008-03-29	2008-07-23	2006-07-28	1987	E	2008-07-23	211000
A0023	9	9		2011-07-30	2008-07-23	2011-07-30	2011-07-30	382	514	514	2008-05-26	0.never art	2008-03-29	2008-07-23	2006-07-28	1987	E	2008-07-23	211000
A0024	7	1		2009-07-31	2007-07-06	2007-07-06	2007-07-06	382	161	194	2007-01-17	0.never art	2006-08-01	2007-07-06	2006-08-01	1985	E	2007-11-28	101000
A0024	7	2		2009-07-31	2007-07-06	2007-11-28	2007-11-28	382	161	168	2007-01-17	0.never art	2006-08-01	2007-07-06	2006-08-01	1985	E	2007-11-28	101000
A0024	7	3		2009-07-31	2007-07-06	2008-03-28	2008-03-28	382	161	183	2007-01-17	0.never art	2006-08-01	2007-07-06	2006-08-01	1985	E	2007-11-28	101000
A0024	7	4		2009-07-31	2007-07-06	2008-08-07	2008-08-07	382	161	166	2007-01-17	0.never art	2006-08-01	2007-07-06	2006-08-01	1985	E	2007-11-28	101000
A0024	7	5		2009-07-31	2007-07-06	2008-12-03	2008-12-03	382	161	211	2007-01-17	0.never art	2006-08-01	2007-07-06	2006-08-01	1985	E	2007-11-28	101000
A0024	7	6		2009-07-31	2007-07-06	2009-04-03	2009-04-03	382	161	184	2007-01-17	0.never art	2006-08-01	2007-07-06	2006-08-01	1985	E	2007-11-28	101000
A0024	7	7		2009-07-31	2007-07-06	2009-07-31	2009-07-31	382	161	161	2007-01-17	0.never art	2006-08-01	2007-07-06	2006-08-01	1985	E	2007-11-28	101000
A0025	11	1		2013-08-02	2010-04-07	2010-04-07	2010-04-07	818	586	818	2010-02-04	0.never art	2009-12-04	2010-04-07	2006-08-03	1977	E	2010-04-07	3290
A0025	11	2		2013-08-02	2010-04-07	2010-08-03	2010-08-03	818	586	748	2010-02-04	0.never art	2009-12-04	2010-04-07	2006-08-03	1977	E	2010-04-07	3290
A0025	11	3		2013-08-02	2010-04-07	2010-12-02	2010-12-02	818	586	664	2010-02-04	0.never art	2009-12-04	2010-04-07	2006-08-03	1977	E	2010-04-07	3290
A0025	11	4		2013-08-02	2010-04-07	2011-04-06	2011-04-06	818	586	625	2010-02-04	0.never art	2009-12-04	2010-04-07	2006-08-03	1977	E	2010-04-07	3290
A0025	11	5		2013-08-02	2010-04-07	2011-08-03	2011-08-03	818	586	505	2010-02-04	0.never art	2009-12-04	2010-04-07	2006-08-03	1977	E	2010-04-07	3290
A0025	11	6		2013-08-02	2010-04-07	2011-11-04	2011-11-04	818	586	607	2010-02-04	0.never art	2009-12-04	2010-04-07	2006-08-03	1977	E	2010-04-07	3290
A0025	11	7		2013-08-02	2010-04-07	2012-03-13	2012-03-13	818	586	541	2010-02-04	0.never art	2009-12-04	2010-04-07	2006-08-03	1977	E	2010-04-07	3290
A0025	11	8		2013-08-02	2010-04-07	2012-08-21	2012-08-21	818	586	504	2010-02-04	0.never art	2009-12-04	2010-04-07	2006-08-03	1977	E	2010-04-07	3290
A0025	11	9		2013-08-02	2010-04-07	2013-02-23	2013-02-23	818	586	346	2010-02-04	0.never art	2009-12-04	2010-04-07	2006-08-03	1977	E	2010-04-07	3290
A0025	11	10		2013-08-02	2010-04-07	2013-06-20	2013-06-20	818	586	560	2010-02-04	0.never art	2009-12-04	2010-04-07	2006-08-03	1977	E	2010-04-07	3290
A0025	11	11		2013-08-02	2010-04-07	2013-08-02	2013-08-02	818	586	586	2010-02-04	0.never art	2009-12-04	2010-04-07	2006-08-03	1977	E	2010-04-07	3290
A0026	6	1		2012-04-05	2010-04-27	2010-04-27	2010-04-27	492	391	492	2010-02-08	0.never art	2009-12-12	2010-04-08	2006-08-10	1984	B	2010-04-27	0
A0026	6	2		2012-04-05	2010-04-27	2010-08-11	2010-08-11	492	391	505	2010-02-08	0.never art	2009-12-12	2010-04-08	2006-08-10	1984	B	2010-04-27	0
A0026	6	3		2012-04-05	2010-04-27	2010-12-08	2010-12-08	492	391	467	2010-02-08	0.never art	2009-12-12	2010-04-08	2006-08-10	1984	B	2010-04-27	0
A0026	6	4		2012-04-05	2010-04-27	2011-05-18	2011-05-18	492	391	325	2010-02-08	0.never art	2009-12-12	2010-04-08	2006-08-10	1984	B	2010-04-27	0
A0026	6	5		2012-04-05	2010-04-27	2011-08-09	2011-08-09	492	391	367	2010-02-08	0.never art	2009-12-12	2010-04-08	2006-08-10	1984	B	2010-04-27	0
A0026	6	6		2012-04-05	2010-04-27	2012-04-05	2012-04-05	492	391	391	2010-02-08	0.never art	2009-12-12	2010-04-08	2006-08-10	1984	B	2010-04-27	0
A0027	1	1	2009-12-08	2009-11-05	2009-11-05	2009-11-05	2009-11-05	492	5	5	2009-01-19	0.never art	2008-04-04	2009-11-05	2006-08-25	1984	E	2009-11-05	100000
A0028	10	1	2011-05-30	2011-05-11	2008-09-11	2008-09-11	2008-09-11	344	213	344	2008-07-11	0.never art	2008-05-10	2008-09-11	2006-09-12	1987	B	2008-09-11	154000
A0028	10	2	2011-05-30	2011-05-11	2008-09-11	2009-01-16	2009-01-16	344	213	342	2008-07-11	0.never art	2008-05-10	2008-09-11	2006-09-12	1987	B	2008-09-11	154000
A0028	10	3	2011-05-30	2011-05-11	2008-09-11	2009-05-08	2009-05-08	344	213	390	2008-07-11	0.never art	2008-05-10	2008-09-11	2006-09-12	1987	B	2008-09-11	154000
A0028	10	4	2011-05-30	2011-05-11	2008-09-11	2009-09-10	2009-09-10	344	213	384	2008-07-11	0.never art	2008-05-10	2008-09-11	2006-09-12	1987	B	2008-09-11	154000
A0028	10	5	2011-05-30	2011-05-11	2008-09-11	2010-01-13	2010-01-13	344	213	397	2008-07-11	0.never art	2008-05-10	2008-09-11	2006-09-12	1987	B	2008-09-11	154000
A0028	10	6	2011-05-30	2011-05-11	2008-09-11	2010-05-12	2010-05-12	344	213	382	2008-07-11	0.never art	2008-05-10	2008-09-11	2006-09-12	1987	B	2008-09-11	154000
A0028	10	7	2011-05-30	2011-05-11	2008-09-11	2010-09-10	2010-09-10	344	213	356	2008-07-11	0.never art	2008-05-10	2008-09-11	2006-09-12	1987	B	2008-09-11	154000
A0028	10	8	2011-05-30	2011-05-11	2008-09-11	2011-01-15	2011-01-15	344	213	251	2008-07-11	0.never art	2008-05-10	2008-09-11	2006-09-12	1987	B	2008-09-11	154000
A0028	10	9	2011-05-30	2011-05-11	2008-09-11	2011-05-11	2011-05-11	344	213	213	2008-07-11	0.never art	2008-05-10	2008-09-11	2006-09-12	1987	B	2008-09-11	154000
A0028	10	10	2011-05-30		2008-09-11	2011-09-15	2011-09-15	344		372	2008-07-11	1.on art	2008-05-10	2008-09-11	2006-09-12	1987	B	2008-09-11	154000
A0029	7	1	2011-06-09	2011-05-19	2009-05-29	2009-05-29	2009-05-29	413	138	413	2009-03-02	0.never art	2008-12-04	2009-05-29	2006-09-19	1980	E	2009-06-11	79600
A0029	7	2	2011-06-09	2011-05-19	2009-05-29	2009-09-24	2009-09-24	413	138	314	2009-03-02	0.never art	2008-12-04	2009-05-29	2006-09-19	1980	E	2009-06-11	79600
A0029	7	3	2011-06-09	2011-05-19	2009-05-29	2010-01-22	2010-01-22	413	138	238	2009-03-02	0.never art	2008-12-04	2009-05-29	2006-09-19	1980	E	2009-06-11	79600
A0029	7	4	2011-06-09	2011-05-19	2009-05-29	2010-10-14	2010-10-14	413	138	226	2009-03-02	0.never art	2008-12-04	2009-05-29	2006-09-19	1980	E	2009-06-11	79600
A0029	7	5	2011-06-09	2011-05-19	2009-05-29	2011-03-29	2011-03-29	413	138	216	2009-03-02	0.never art	2008-12-04	2009-05-29	2006-09-19	1980	E	2009-06-11	79600
A0029	7	6	2011-06-09	2011-05-19	2009-05-29	2011-05-19	2011-05-19	413	138	138	2009-03-02	0.never art	2008-12-04	2009-05-29	2006-09-19	1980	E	2009-06-11	79600
A0029	7	7	2011-06-09		2009-05-29	2011-09-21	2011-09-21	413		228	2009-03-02	1.on art	2008-12-04	2009-05-29	2006-09-19	1980	E	2009-06-11	79600
A0030	5	1		2013-04-05	2009-01-17	2009-01-17	2009-01-17	600	289	600	2008-11-17	0.never art	2008-09-18	2009-01-17	2006-09-22	1984	E	2009-04-02	139000
A0030	5	2		2013-04-05	2009-01-17	2009-05-21	2009-05-21	600	289	441	2008-11-17	0.never art	2008-09-18	2009-01-17	2006-09-22	1984	E	2009-04-02	139000
A0030	5	3		2013-04-05	2009-01-17	2009-09-24	2009-09-24	600	289	386	2008-11-17	0.never art	2008-09-18	2009-01-17	2006-09-22	1984	E	2009-04-02	139000
A0030	5	4		2013-04-05	2009-01-17	2012-04-26	2012-04-26	600	289	53	2008-11-17	0.never art	2008-09-18	2009-01-17	2006-09-22	1984	E	2009-04-02	139000
A0030	5	5		2013-04-05	2009-01-17	2013-04-05	2013-04-05	600	289	289	2008-11-17	0.never art	2008-09-18	2009-01-17	2006-09-22	1984	E	2009-04-02	139000
A0031	10	1	2012-01-25	2011-12-13	2011-02-02	2011-02-02	2011-02-02	328	175	328	2010-12-09	0.never art	2010-10-15	2011-02-02	2006-10-06	1984	E	2011-02-02	1560000
A0031	10	2	2012-01-25	2011-12-13	2011-02-02	2011-03-04	2011-03-04	328	175	254	2010-12-09	0.never art	2010-10-15	2011-02-02	2006-10-06	1984	E	2011-02-02	1560000
A0031	10	3	2012-01-25	2011-12-13	2011-02-02	2011-04-19	2011-04-19	328	175	280	2010-12-09	0.never art	2010-10-15	2011-02-02	2006-10-06	1984	E	2011-02-02	1560000
A0031	10	4	2012-01-25	2011-12-13	2011-02-02	2011-06-03	2011-06-03	328	175	273	2010-12-09	0.never art	2010-10-15	2011-02-02	2006-10-06	1984	E	2011-02-02	1560000
A0031	10	5	2012-01-25	2011-12-13	2011-02-02	2011-08-04	2011-08-04	328	175	207	2010-12-09	0.never art	2010-10-15	2011-02-02	2006-10-06	1984	E	2011-02-02	1560000
A0031	10	6	2012-01-25	2011-12-13	2011-02-02	2011-10-25	2011-10-25	328	175	232	2010-12-09	0.never art	2010-10-15	2011-02-02	2006-10-06	1984	E	2011-02-02	1560000
A0031	10	7	2012-01-25	2011-12-13	2011-02-02	2011-12-13	2011-12-13	328	175	175	2010-12-09	0.never art	2010-10-15	2011-02-02	2006-10-06	1984	E	2011-02-02	1560000
A0031	10	8	2012-01-25		2011-02-02	2012-06-01	2012-06-01	328		310	2010-12-09	1.on art	2010-10-15	2011-02-02	2006-10-06	1984	E	2011-02-02	1560000
A0031	10	9	2012-01-25		2011-02-02	2013-01-15	2013-01-15	328		443	2010-12-09	1.on art	2010-10-15	2011-02-02	2006-10-06	1984	E	2011-02-02	1560000
A0031	10	10	2012-01-25		2011-02-02	2013-08-14	2013-08-14	328		330	2010-12-09	1.on art	2010-10-15	2011-02-02	2006-10-06	1984	E	2011-02-02	1560000
A0032	1	1		2014-03-15	2014-03-15	2014-03-15	2014-03-15	328	65	65	2011-01-10	0.never art	2007-11-08	2014-03-15	2006-10-12	1988	BE	2014-03-18	70303
A0033	15	1		2013-08-28	2007-10-17	2007-10-17	2007-10-17	705	426	705	2007-08-22	0.never art	2007-06-27	2007-10-17	2006-10-18	1964	E	2007-10-17	4560
A0033	15	2		2013-08-28	2007-10-17	2008-04-30	2008-04-30	705	426	480	2007-08-22	0.never art	2007-06-27	2007-10-17	2006-10-18	1964	E	2007-10-17	4560
A0033	15	3		2013-08-28	2007-10-17	2008-12-12	2008-12-12	705	426	516	2007-08-22	0.never art	2007-06-27	2007-10-17	2006-10-18	1964	E	2007-10-17	4560
A0033	15	4		2013-08-28	2007-10-17	2009-06-17	2009-06-17	705	426	434	2007-08-22	0.never art	2007-06-27	2007-10-17	2006-10-18	1964	E	2007-10-17	4560
A0033	15	5		2013-08-28	2007-10-17	2009-10-14	2009-10-14	705	426	450	2007-08-22	0.never art	2007-06-27	2007-10-17	2006-10-18	1964	E	2007-10-17	4560
A0033	15	6		2013-08-28	2007-10-17	2010-02-18	2010-02-18	705	426	433	2007-08-22	0.never art	2007-06-27	2007-10-17	2006-10-18	1964	E	2007-10-17	4560
A0033	15	7		2013-08-28	2007-10-17	2010-06-16	2010-06-16	705	426	434	2007-08-22	0.never art	2007-06-27	2007-10-17	2006-10-18	1964	E	2007-10-17	4560
A0033	15	8		2013-08-28	2007-10-17	2010-10-20	2010-10-20	705	426	384	2007-08-22	0.never art	2007-06-27	2007-10-17	2006-10-18	1964	E	2007-10-17	4560
A0033	15	9		2013-08-28	2007-10-17	2011-02-23	2011-02-23	705	426	385	2007-08-22	0.never art	2007-06-27	2007-10-17	2006-10-18	1964	E	2007-10-17	4560
A0033	15	10		2013-08-28	2007-10-17	2011-06-22	2011-06-22	705	426	416	2007-08-22	0.never art	2007-06-27	2007-10-17	2006-10-18	1964	E	2007-10-17	4560
A0033	15	11		2013-08-28	2007-10-17	2011-11-01	2011-11-01	705	426	376	2007-08-22	0.never art	2007-06-27	2007-10-17	2006-10-18	1964	E	2007-10-17	4560
A0033	15	12		2013-08-28	2007-10-17	2012-02-22	2012-02-22	705	426	458	2007-08-22	0.never art	2007-06-27	2007-10-17	2006-10-18	1964	E	2007-10-17	4560
A0033	15	13		2013-08-28	2007-10-17	2012-09-18	2012-09-18	705	426	302	2007-08-22	0.never art	2007-06-27	2007-10-17	2006-10-18	1964	E	2007-10-17	4560
A0033	15	14		2013-08-28	2007-10-17	2013-03-14	2013-03-14	705	426	543	2007-08-22	0.never art	2007-06-27	2007-10-17	2006-10-18	1964	E	2007-10-17	4560
A0033	15	15		2013-08-28	2007-10-17	2013-08-28	2013-08-28	705	426	426	2007-08-22	0.never art	2007-06-27	2007-10-17	2006-10-18	1964	E	2007-10-17	4560
A0034	5	1	2011-05-31	2011-02-23	2011-02-23	2011-02-23	2011-02-23	281	281	281	2010-12-23	0.never art	2010-10-22	2011-02-23	2006-10-24	1980	B	2011-02-23	367000
A0034	5	2	2011-05-31		2011-02-23	2011-06-23	2011-06-23	281		316	2010-12-23	1.on art	2010-10-22	2011-02-23	2006-10-24	1980	B	2011-02-23	367000
A0034	5	3	2011-05-31		2011-02-23	2011-10-25	2011-10-25	281		422	2010-12-23	1.on art	2010-10-22	2011-02-23	2006-10-24	1980	B	2011-02-23	367000
A0034	5	4	2011-05-31		2011-02-23	2012-03-06	2012-03-06	281		439	2010-12-23	1.on art	2010-10-22	2011-02-23	2006-10-24	1980	B	2011-02-23	367000
A0034	5	5	2011-05-31		2011-02-23	2012-08-16	2012-08-16	281		439	2010-12-23	1.on art	2010-10-22	2011-02-23	2006-10-24	1980	B	2011-02-23	367000
A0035	3	1	2011-03-01	2007-08-21	2007-08-21	2007-08-21	2007-08-21	281	579	579	2007-03-24	0.never art	2006-10-26	2007-08-21	2006-10-26	1986	E	2007-08-21	136000
A0035	3	2	2011-03-01		2007-08-21	2011-08-26	2011-08-26	281		736	2007-03-24	1.on art	2006-10-26	2007-08-21	2006-10-26	1986	E	2007-08-21	136000
A0035	3	3	2011-03-01		2007-08-21	2011-10-25	2011-10-25	281		711	2007-03-24	1.on art	2006-10-26	2007-08-21	2006-10-26	1986	E	2007-08-21	136000
A0036	11	1	2008-12-15	2008-11-05	2007-11-08	2007-11-08	2007-11-08	406	185	406	2007-09-17	0.never art	2007-07-28	2007-11-08	2006-11-09	1968	E	2007-11-08	544000
A0036	11	2	2008-12-15	2008-11-05	2007-11-08	2008-05-23	2008-05-23	406	185	209	2007-09-17	0.never art	2007-07-28	2007-11-08	2006-11-09	1968	E	2007-11-08	544000
A0036	11	3	2008-12-15	2008-11-05	2007-11-08	2008-07-09	2008-07-09	406	185	209	2007-09-17	0.never art	2007-07-28	2007-11-08	2006-11-09	1968	E	2007-11-08	544000
A0036	11	4	2008-12-15	2008-11-05	2007-11-08	2008-11-05	2008-11-05	406	185	185	2007-09-17	0.never art	2007-07-28	2007-11-08	2006-11-09	1968	E	2007-11-08	544000
A0036	11	5	2008-12-15		2007-11-08	2009-12-12	2009-12-12	406		495	2007-09-17	1.on art	2007-07-28	2007-11-08	2006-11-09	1968	E	2007-11-08	544000
A0036	11	6	2008-12-15		2007-11-08	2010-04-01	2010-04-01	406		557	2007-09-17	1.on art	2007-07-28	2007-11-08	2006-11-09	1968	E	2007-11-08	544000
A0036	11	7	2008-12-15		2007-11-08	2010-07-07	2010-07-07	406		568	2007-09-17	1.on art	2007-07-28	2007-11-08	2006-11-09	1968	E	2007-11-08	544000
A0036	11	8	2008-12-15		2007-11-08	2010-11-10	2010-11-10	406		584	2007-09-17	1.on art	2007-07-28	2007-11-08	2006-11-09	1968	E	2007-11-08	544000
A0036	11	9	2008-12-15		2007-11-08	2011-04-05	2011-04-05	406		504	2007-09-17	1.on art	2007-07-28	2007-11-08	2006-11-09	1968	E	2007-11-08	544000
A0036	11	10	2008-12-15		2007-11-08	2011-08-17	2011-08-17	406		691	2007-09-17	1.on art	2007-07-28	2007-11-08	2006-11-09	1968	E	2007-11-08	544000
A0036	11	11	2008-12-15		2007-11-08	2011-12-22	2011-12-22	406		523	2007-09-17	1.on art	2007-07-28	2007-11-08	2006-11-09	1968	E	2007-11-08	544000
A0037	9	1		2011-12-07	2009-01-06	2009-01-06	2009-01-06	519	274	519	2008-12-02	0.never art	2008-10-29	2009-01-06	2006-12-02	1980	E	2009-01-06	16400
A0037	9	2		2011-12-07	2009-01-06	2009-08-01	2009-08-01	519	274	586	2008-12-02	0.never art	2008-10-29	2009-01-06	2006-12-02	1980	E	2009-01-06	16400
A0037	9	3		2011-12-07	2009-01-06	2009-12-08	2009-12-08	519	274	421	2008-12-02	0.never art	2008-10-29	2009-01-06	2006-12-02	1980	E	2009-01-06	16400
A0037	9	4		2011-12-07	2009-01-06	2010-04-01	2010-04-01	519	274	419	2008-12-02	0.never art	2008-10-29	2009-01-06	2006-12-02	1980	E	2009-01-06	16400
A0037	9	5		2011-12-07	2009-01-06	2010-08-04	2010-08-04	519	274	470	2008-12-02	0.never art	2008-10-29	2009-01-06	2006-12-02	1980	E	2009-01-06	16400
A0037	9	6		2011-12-07	2009-01-06	2010-12-02	2010-12-02	519	274	380	2008-12-02	0.never art	2008-10-29	2009-01-06	2006-12-02	1980	E	2009-01-06	16400
A0037	9	7		2011-12-07	2009-01-06	2011-04-21	2011-04-21	519	274	414	2008-12-02	0.never art	2008-10-29	2009-01-06	2006-12-02	1980	E	2009-01-06	16400
A0037	9	8		2011-12-07	2009-01-06	2011-08-04	2011-08-04	519	274	428	2008-12-02	0.never art	2008-10-29	2009-01-06	2006-12-02	1980	E	2009-01-06	16400
A0037	9	9		2011-12-07	2009-01-06	2011-12-07	2011-12-07	519	274	274	2008-12-02	0.never art	2008-10-29	2009-01-06	2006-12-02	1980	E	2009-01-06	16400
A0038	12	1	2011-08-05	2011-04-20	2007-04-19	2007-04-19	2007-04-19	548	247	548	2007-02-12	0.never art	2006-12-09	2007-04-19	2006-12-19	1986	E	2007-04-19	5990
A0038	12	2	2011-08-05	2011-04-20	2007-04-19	2007-12-14	2007-12-14	548	247	485	2007-02-12	0.never art	2006-12-09	2007-04-19	2006-12-19	1986	E	2007-04-19	5990
A0038	12	3	2011-08-05	2011-04-20	2007-04-19	2008-08-06	2008-08-06	548	247	508	2007-02-12	0.never art	2006-12-09	2007-04-19	2006-12-19	1986	E	2007-04-19	5990
A0038	12	4	2011-08-05	2011-04-20	2007-04-19	2008-12-09	2008-12-09	548	247	505	2007-02-12	0.never art	2006-12-09	2007-04-19	2006-12-19	1986	E	2007-04-19	5990
A0038	12	5	2011-08-05	2011-04-20	2007-04-19	2009-08-19	2009-08-19	548	247	567	2007-02-12	0.never art	2006-12-09	2007-04-19	2006-12-19	1986	E	2007-04-19	5990
A0038	12	6	2011-08-05	2011-04-20	2007-04-19	2009-12-16	2009-12-16	548	247	463	2007-02-12	0.never art	2006-12-09	2007-04-19	2006-12-19	1986	E	2007-04-19	5990
A0038	12	7	2011-08-05	2011-04-20	2007-04-19	2010-04-21	2010-04-21	548	247	727	2007-02-12	0.never art	2006-12-09	2007-04-19	2006-12-19	1986	E	2007-04-19	5990
A0038	12	8	2011-08-05	2011-04-20	2007-04-19	2010-08-17	2010-08-17	548	247	447	2007-02-12	0.never art	2006-12-09	2007-04-19	2006-12-19	1986	E	2007-04-19	5990
A0038	12	9	2011-08-05	2011-04-20	2007-04-19	2011-02-03	2011-02-03	548	247	345	2007-02-12	0.never art	2006-12-09	2007-04-19	2006-12-19	1986	E	2007-04-19	5990
A0038	12	10	2011-08-05	2011-04-20	2007-04-19	2011-04-20	2011-04-20	548	247	247	2007-02-12	0.never art	2006-12-09	2007-04-19	2006-12-19	1986	E	2007-04-19	5990
A0038	12	11	2011-08-05		2007-04-19	2011-08-19	2011-08-19	548		210	2007-02-12	1.on art	2006-12-09	2007-04-19	2006-12-19	1986	E	2007-04-19	5990
A0038	12	12	2011-08-05		2007-04-19	2011-12-14	2011-12-14	548		290	2007-02-12	1.on art	2006-12-09	2007-04-19	2006-12-19	1986	E	2007-04-19	5990
A0039	13	1		2013-01-15	2008-09-04	2008-09-04	2008-09-04	704	285	704	2008-07-05	0.never art	2008-05-06	2008-09-04	2007-01-06	1978	B	2008-09-04	2920
A0039	13	2		2013-01-15	2008-09-04	2009-03-05	2009-03-05	704	285	571	2008-07-05	0.never art	2008-05-06	2008-09-04	2007-01-06	1978	B	2008-09-04	2920
A0039	13	3		2013-01-15	2008-09-04	2009-09-01	2009-09-01	704	285	407	2008-07-05	0.never art	2008-05-06	2008-09-04	2007-01-06	1978	B	2008-09-04	2920
A0039	13	4		2013-01-15	2008-09-04	2010-01-07	2010-01-07	704	285	370	2008-07-05	0.never art	2008-05-06	2008-09-04	2007-01-06	1978	B	2008-09-04	2920
A0039	13	5		2013-01-15	2008-09-04	2010-05-06	2010-05-06	704	285	428	2008-07-05	0.never art	2008-05-06	2008-09-04	2007-01-06	1978	B	2008-09-04	2920
A0039	13	6		2013-01-15	2008-09-04	2010-09-09	2010-09-09	704	285	404	2008-07-05	0.never art	2008-05-06	2008-09-04	2007-01-06	1978	B	2008-09-04	2920
A0039	13	7		2013-01-15	2008-09-04	2011-01-12	2011-01-12	704	285	367	2008-07-05	0.never art	2008-05-06	2008-09-04	2007-01-06	1978	B	2008-09-04	2920
A0039	13	8		2013-01-15	2008-09-04	2011-05-03	2011-05-03	704	285	363	2008-07-05	0.never art	2008-05-06	2008-09-04	2007-01-06	1978	B	2008-09-04	2920
A0039	13	9		2013-01-15	2008-09-04	2011-09-08	2011-09-08	704	285	349	2008-07-05	0.never art	2008-05-06	2008-09-04	2007-01-06	1978	B	2008-09-04	2920
A0039	13	10		2013-01-15	2008-09-04	2012-01-12	2012-01-12	704	285	334	2008-07-05	0.never art	2008-05-06	2008-09-04	2007-01-06	1978	B	2008-09-04	2920
A0039	13	11		2013-01-15	2008-09-04	2012-01-26	2012-01-26	704	285	361	2008-07-05	0.never art	2008-05-06	2008-09-04	2007-01-06	1978	B	2008-09-04	2920
A0039	13	12		2013-01-15	2008-09-04	2012-07-31	2012-07-31	704	285	406	2008-07-05	0.never art	2008-05-06	2008-09-04	2007-01-06	1978	B	2008-09-04	2920
A0039	13	13		2013-01-15	2008-09-04	2013-01-15	2013-01-15	704	285	285	2008-07-05	0.never art	2008-05-06	2008-09-04	2007-01-06	1978	B	2008-09-04	2920
A0040	16	1		2013-06-05	2008-05-15	2008-05-15	2008-05-15	443	427	443	2008-03-13	0.never art	2008-01-11	2008-05-15	2007-01-12	1974	E	2008-05-15	252000
A0040	16	2		2013-06-05	2008-05-15	2008-11-20	2008-11-20	443	427	438	2008-03-13	0.never art	2008-01-11	2008-05-15	2007-01-12	1974	E	2008-05-15	252000
A0040	16	3		2013-06-05	2008-05-15	2009-05-14	2009-05-14	443	427	422	2008-03-13	0.never art	2008-01-11	2008-05-15	2007-01-12	1974	E	2008-05-15	252000
A0040	16	4		2013-06-05	2008-05-15	2009-09-10	2009-09-10	443	427	330	2008-03-13	0.never art	2008-01-11	2008-05-15	2007-01-12	1974	E	2008-05-15	252000
A0040	16	5		2013-06-05	2008-05-15	2010-01-14	2010-01-14	443	427	433	2008-03-13	0.never art	2008-01-11	2008-05-15	2007-01-12	1974	E	2008-05-15	252000
A0040	16	6		2013-06-05	2008-05-15	2010-05-26	2010-05-26	443	427	389	2008-03-13	0.never art	2008-01-11	2008-05-15	2007-01-12	1974	E	2008-05-15	252000
A0040	16	7		2013-06-05	2008-05-15	2010-09-17	2010-09-17	443	427	406	2008-03-13	0.never art	2008-01-11	2008-05-15	2007-01-12	1974	E	2008-05-15	252000
A0040	16	8		2013-06-05	2008-05-15	2011-01-14	2011-01-14	443	427	365	2008-03-13	0.never art	2008-01-11	2008-05-15	2007-01-12	1974	E	2008-05-15	252000
A0040	16	9		2013-06-05	2008-05-15	2011-05-12	2011-05-12	443	427	418	2008-03-13	0.never art	2008-01-11	2008-05-15	2007-01-12	1974	E	2008-05-15	252000
A0040	16	10		2013-06-05	2008-05-15	2011-09-09	2011-09-09	443	427	508	2008-03-13	0.never art	2008-01-11	2008-05-15	2007-01-12	1974	E	2008-05-15	252000
A0040	16	11		2013-06-05	2008-05-15	2012-01-10	2012-01-10	443	427	395	2008-03-13	0.never art	2008-01-11	2008-05-15	2007-01-12	1974	E	2008-05-15	252000
A0040	16	12		2013-06-05	2008-05-15	2012-04-25	2012-04-25	443	427	411	2008-03-13	0.never art	2008-01-11	2008-05-15	2007-01-12	1974	E	2008-05-15	252000
A0040	16	13		2013-06-05	2008-05-15	2012-08-31	2012-08-31	443	427	406	2008-03-13	0.never art	2008-01-11	2008-05-15	2007-01-12	1974	E	2008-05-15	252000
A0040	16	14		2013-06-05	2008-05-15	2012-12-13	2012-12-13	443	427	276	2008-03-13	0.never art	2008-01-11	2008-05-15	2007-01-12	1974	E	2008-05-15	252000
A0040	16	15		2013-06-05	2008-05-15	2013-03-19	2013-03-19	443	427	386	2008-03-13	0.never art	2008-01-11	2008-05-15	2007-01-12	1974	E	2008-05-15	252000
A0040	16	16		2013-06-05	2008-05-15	2013-06-05	2013-06-05	443	427	427	2008-03-13	0.never art	2008-01-11	2008-05-15	2007-01-12	1974	E	2008-05-15	252000
A0041	1	1		2008-05-22	2008-05-22	2008-05-22	2008-05-22	736	736	736	2008-03-17	0.never art	2008-01-11	2008-05-22	2007-01-12	1986	B	2008-05-22	20700
A0042	2	1		2010-01-19	2009-09-22	2009-09-22	2009-09-22	404	416	404	2009-07-21	0.never art	2009-05-19	2009-09-22	2007-01-18	1983	E	2009-09-22	266000
A0042	2	2		2010-01-19	2009-09-22	2010-01-19	2010-01-19	404	416	416	2009-07-21	0.never art	2009-05-19	2009-09-22	2007-01-18	1983	E	2009-09-22	266000
A0043	8	1		2013-09-12	2011-05-26	2011-05-26	2011-05-26	620	621	620	2011-03-20	0.never art	2011-01-18	2011-05-21	2007-01-20	1982	E	2011-05-26	79400
A0043	8	2		2013-09-12	2011-05-26	2011-09-21	2011-09-21	620	621	519	2011-03-20	0.never art	2011-01-18	2011-05-21	2007-01-20	1982	E	2011-05-26	79400
A0043	8	3		2013-09-12	2011-05-26	2012-01-19	2012-01-19	620	621	528	2011-03-20	0.never art	2011-01-18	2011-05-21	2007-01-20	1982	E	2011-05-26	79400
A0043	8	4		2013-09-12	2011-05-26	2012-05-31	2012-05-31	620	621	633	2011-03-20	0.never art	2011-01-18	2011-05-21	2007-01-20	1982	E	2011-05-26	79400
A0043	8	5		2013-09-12	2011-05-26	2012-09-29	2012-09-29	620	621	553	2011-03-20	0.never art	2011-01-18	2011-05-21	2007-01-20	1982	E	2011-05-26	79400
A0043	8	6		2013-09-12	2011-05-26	2012-10-09	2012-10-09	620	621	468	2011-03-20	0.never art	2011-01-18	2011-05-21	2007-01-20	1982	E	2011-05-26	79400
A0043	8	7		2013-09-12	2011-05-26	2013-03-26	2013-03-26	620	621	660	2011-03-20	0.never art	2011-01-18	2011-05-21	2007-01-20	1982	E	2011-05-26	79400
A0043	8	8		2013-09-12	2011-05-26	2013-09-12	2013-09-12	620	621	621	2011-03-20	0.never art	2011-01-18	2011-05-21	2007-01-20	1982	E	2011-05-26	79400
A0044	13	1	2011-02-02	2011-01-27	2007-09-25	2007-09-25	2007-09-25	309	242	309	2007-07-25	0.never art	2007-05-25	2007-09-25	2007-01-26	1984	E	2007-09-25	21900
A0044	13	2	2011-02-02	2011-01-27	2007-09-25	2008-02-02	2008-02-02	309	242	202	2007-07-25	0.never art	2007-05-25	2007-09-25	2007-01-26	1984	E	2007-09-25	21900
A0044	13	3	2011-02-02	2011-01-27	2007-09-25	2008-05-28	2008-05-28	309	242	244	2007-07-25	0.never art	2007-05-25	2007-09-25	2007-01-26	1984	E	2007-09-25	21900
A0044	13	4	2011-02-02	2011-01-27	2007-09-25	2008-09-30	2008-09-30	309	242	284	2007-07-25	0.never art	2007-05-25	2007-09-25	2007-01-26	1984	E	2007-09-25	21900
A0044	13	5	2011-02-02	2011-01-27	2007-09-25	2009-01-28	2009-01-28	309	242	305	2007-07-25	0.never art	2007-05-25	2007-09-25	2007-01-26	1984	E	2007-09-25	21900
A0044	13	6	2011-02-02	2011-01-27	2007-09-25	2009-09-25	2009-09-25	309	242	330	2007-07-25	0.never art	2007-05-25	2007-09-25	2007-01-26	1984	E	2007-09-25	21900
A0044	13	7	2011-02-02	2011-01-27	2007-09-25	2010-01-26	2010-01-26	309	242	323	2007-07-25	0.never art	2007-05-25	2007-09-25	2007-01-26	1984	E	2007-09-25	21900
A0044	13	8	2011-02-02	2011-01-27	2007-09-25	2010-05-26	2010-05-26	309	242	230	2007-07-25	0.never art	2007-05-25	2007-09-25	2007-01-26	1984	E	2007-09-25	21900
A0044	13	9	2011-02-02	2011-01-27	2007-09-25	2010-09-28	2010-09-28	309	242	187	2007-07-25	0.never art	2007-05-25	2007-09-25	2007-01-26	1984	E	2007-09-25	21900
A0044	13	10	2011-02-02	2011-01-27	2007-09-25	2011-01-27	2011-01-27	309	242	242	2007-07-25	0.never art	2007-05-25	2007-09-25	2007-01-26	1984	E	2007-09-25	21900
A0044	13	11	2011-02-02		2007-09-25	2011-05-28	2011-05-28	309		284	2007-07-25	1.on art	2007-05-25	2007-09-25	2007-01-26	1984	E	2007-09-25	21900
A0044	13	12	2011-02-02		2007-09-25	2011-09-28	2011-09-28	309		331	2007-07-25	1.on art	2007-05-25	2007-09-25	2007-01-26	1984	E	2007-09-25	21900
A0044	13	13	2011-02-02		2007-09-25	2012-01-26	2012-01-26	309		412	2007-07-25	1.on art	2007-05-25	2007-09-25	2007-01-26	1984	E	2007-09-25	21900
A0045	5	1		2013-05-31	2012-02-02	2012-02-02	2012-02-02	355	416	355	2011-12-02	0.never art	2011-10-01	2012-02-02	2007-02-01	1985	E	2012-02-02	344854
A0045	5	2		2013-05-31	2012-02-02	2012-05-03	2012-05-03	355	416	490	2011-12-02	0.never art	2011-10-01	2012-02-02	2007-02-01	1985	E	2012-02-02	344854
A0045	5	3		2013-05-31	2012-02-02	2012-09-06	2012-09-06	355	416	462	2011-12-02	0.never art	2011-10-01	2012-02-02	2007-02-01	1985	E	2012-02-02	344854
A0045	5	4		2013-05-31	2012-02-02	2013-02-15	2013-02-15	355	416	543	2011-12-02	0.never art	2011-10-01	2012-02-02	2007-02-01	1985	E	2012-02-02	344854
A0045	5	5		2013-05-31	2012-02-02	2013-05-31	2013-05-31	355	416	416	2011-12-02	0.never art	2011-10-01	2012-02-02	2007-02-01	1985	E	2012-02-02	344854
A0046	9	1		2010-10-13	2007-10-11	2007-10-11	2007-10-11	683	195	683	2007-08-20	0.never art	2007-06-29	2007-10-11	2007-02-06	1983	BE	2007-10-11	18300
A0046	9	2		2010-10-13	2007-10-11	2008-05-27	2008-05-27	683	195	342	2007-08-20	0.never art	2007-06-29	2007-10-11	2007-02-06	1983	BE	2007-10-11	18300
A0046	9	3		2010-10-13	2007-10-11	2008-10-07	2008-10-07	683	195	380	2007-08-20	0.never art	2007-06-29	2007-10-11	2007-02-06	1983	BE	2007-10-11	18300
A0046	9	4		2010-10-13	2007-10-11	2009-02-11	2009-02-11	683	195	328	2007-08-20	0.never art	2007-06-29	2007-10-11	2007-02-06	1983	BE	2007-10-11	18300
A0046	9	5		2010-10-13	2007-10-11	2009-06-04	2009-06-04	683	195	416	2007-08-20	0.never art	2007-06-29	2007-10-11	2007-02-06	1983	BE	2007-10-11	18300
A0046	9	6		2010-10-13	2007-10-11	2009-09-30	2009-09-30	683	195	258	2007-08-20	0.never art	2007-06-29	2007-10-11	2007-02-06	1983	BE	2007-10-11	18300
A0046	9	7		2010-10-13	2007-10-11	2010-02-04	2010-02-04	683	195	323	2007-08-20	0.never art	2007-06-29	2007-10-11	2007-02-06	1983	BE	2007-10-11	18300
A0046	9	8		2010-10-13	2007-10-11	2010-06-18	2010-06-18	683	195	269	2007-08-20	0.never art	2007-06-29	2007-10-11	2007-02-06	1983	BE	2007-10-11	18300
A0046	9	9		2010-10-13	2007-10-11	2010-10-13	2010-10-13	683	195	195	2007-08-20	0.never art	2007-06-29	2007-10-11	2007-02-06	1983	BE	2007-10-11	18300
A0047	3	1		2009-10-09	2008-06-11	2008-06-11	2008-06-11	800	690	800	2008-04-09	0.never art	2008-02-07	2008-06-11	2007-02-07	1987	E	2008-06-11	62600
A0047	3	2		2009-10-09	2008-06-11	2009-05-27	2009-05-27	800	690	661	2008-04-09	0.never art	2008-02-07	2008-06-11	2007-02-07	1987	E	2008-06-11	62600
A0047	3	3		2009-10-09	2008-06-11	2009-10-09	2009-10-09	800	690	690	2008-04-09	0.never art	2008-02-07	2008-06-11	2007-02-07	1987	E	2008-06-11	62600
A0048	13	1		2013-07-09	2008-06-06	2008-06-06	2008-06-06	709	239	709	2008-04-09	0.never art	2008-02-12	2008-06-06	2007-02-10	1980	BE	2008-06-19	5490
A0048	13	2		2013-07-09	2008-06-06	2008-12-11	2008-12-11	709	239	628	2008-04-09	0.never art	2008-02-12	2008-06-06	2007-02-10	1980	BE	2008-06-19	5490
A0048	13	3		2013-07-09	2008-06-06	2009-02-19	2009-02-19	709	239	578	2008-04-09	0.never art	2008-02-12	2008-06-06	2007-02-10	1980	BE	2008-06-19	5490
A0048	13	4		2013-07-09	2008-06-06	2009-06-11	2009-06-11	709	239	457	2008-04-09	0.never art	2008-02-12	2008-06-06	2007-02-10	1980	BE	2008-06-19	5490
A0048	13	5		2013-07-09	2008-06-06	2009-10-10	2009-10-10	709	239	495	2008-04-09	0.never art	2008-02-12	2008-06-06	2007-02-10	1980	BE	2008-06-19	5490
A0048	13	6		2013-07-09	2008-06-06	2010-02-10	2010-02-10	709	239	486	2008-04-09	0.never art	2008-02-12	2008-06-06	2007-02-10	1980	BE	2008-06-19	5490
A0048	13	7		2013-07-09	2008-06-06	2010-06-16	2010-06-16	709	239	442	2008-04-09	0.never art	2008-02-12	2008-06-06	2007-02-10	1980	BE	2008-06-19	5490
A0048	13	8		2013-07-09	2008-06-06	2010-10-13	2010-10-13	709	239	453	2008-04-09	0.never art	2008-02-12	2008-06-06	2007-02-10	1980	BE	2008-06-19	5490
A0048	13	9		2013-07-09	2008-06-06	2011-02-18	2011-02-18	709	239	333	2008-04-09	0.never art	2008-02-12	2008-06-06	2007-02-10	1980	BE	2008-06-19	5490
A0048	13	10		2013-07-09	2008-06-06	2011-07-01	2011-07-01	709	239	322	2008-04-09	0.never art	2008-02-12	2008-06-06	2007-02-10	1980	BE	2008-06-19	5490
A0048	13	11		2013-07-09	2008-06-06	2012-06-19	2012-06-19	709	239	242	2008-04-09	0.never art	2008-02-12	2008-06-06	2007-02-10	1980	BE	2008-06-19	5490
A0048	13	12		2013-07-09	2008-06-06	2013-01-29	2013-01-29	709	239	265	2008-04-09	0.never art	2008-02-12	2008-06-06	2007-02-10	1980	BE	2008-06-19	5490
A0048	13	13		2013-07-09	2008-06-06	2013-07-09	2013-07-09	709	239	239	2008-04-09	0.never art	2008-02-12	2008-06-06	2007-02-10	1980	BE	2008-06-19	5490
A0049	1	1		2012-07-07	2012-07-07	2012-07-07	2012-07-07	709	455	455	2011-07-02	0.never art	2010-06-26	2012-07-07	2007-02-10	1981	E	2012-07-27	11609
A0050	7	1	2011-04-08	2011-03-10	2011-02-11	2011-02-11	2011-02-11	709	327	249	2010-08-12	0.never art	2010-06-10	2010-10-14	2007-02-13	1959	E	2011-02-11	88400
A0050	7	2	2011-04-08	2011-03-10	2011-02-11	2011-03-10	2011-03-10	709	327	327	2010-08-12	0.never art	2010-06-10	2010-10-14	2007-02-13	1959	E	2011-02-11	88400
A0050	7	3	2011-04-08		2011-02-11	2011-06-14	2011-06-14	709		290	2010-08-12	1.on art	2010-06-10	2010-10-14	2007-02-13	1959	E	2011-02-11	88400
A0050	7	4	2011-04-08		2011-02-11	2011-10-13	2011-10-13	709		287	2010-08-12	1.on art	2010-06-10	2010-10-14	2007-02-13	1959	E	2011-02-11	88400
A0050	7	5	2011-04-08		2011-02-11	2012-02-07	2012-02-07	709		321	2010-08-12	1.on art	2010-06-10	2010-10-14	2007-02-13	1959	E	2011-02-11	88400
A0050	7	6	2011-04-08		2011-02-11	2012-02-23	2012-02-23	709		380	2010-08-12	1.on art	2010-06-10	2010-10-14	2007-02-13	1959	E	2011-02-11	88400
A0050	7	7	2011-04-08		2011-02-11	2013-02-01	2013-02-01	709		504	2010-08-12	1.on art	2010-06-10	2010-10-14	2007-02-13	1959	E	2011-02-11	88400
A0051	9	1		2013-08-27	2010-07-10	2010-07-10	2010-07-10	709	461	802	2010-01-01	0.never art	2009-06-26	2010-07-10	2007-02-15	1984	E	2010-07-15	16200
A0051	9	2		2013-08-27	2010-07-10	2011-04-29	2011-04-29	709	461	547	2010-01-01	0.never art	2009-06-26	2010-07-10	2007-02-15	1984	E	2010-07-15	16200
A0051	9	3		2013-08-27	2010-07-10	2011-06-15	2011-06-15	709	461	738	2010-01-01	0.never art	2009-06-26	2010-07-10	2007-02-15	1984	E	2010-07-15	16200
A0051	9	4		2013-08-27	2010-07-10	2011-10-22	2011-10-22	709	461	493	2010-01-01	0.never art	2009-06-26	2010-07-10	2007-02-15	1984	E	2010-07-15	16200
A0051	9	5		2013-08-27	2010-07-10	2012-03-01	2012-03-01	709	461	504	2010-01-01	0.never art	2009-06-26	2010-07-10	2007-02-15	1984	E	2010-07-15	16200
A0051	9	6		2013-08-27	2010-07-10	2012-07-24	2012-07-24	709	461	759	2010-01-01	0.never art	2009-06-26	2010-07-10	2007-02-15	1984	E	2010-07-15	16200
A0051	9	7		2013-08-27	2010-07-10	2013-01-08	2013-01-08	709	461	549	2010-01-01	0.never art	2009-06-26	2010-07-10	2007-02-15	1984	E	2010-07-15	16200
A0051	9	8		2013-08-27	2010-07-10	2013-04-27	2013-04-27	709	461	550	2010-01-01	0.never art	2009-06-26	2010-07-10	2007-02-15	1984	E	2010-07-15	16200
A0051	9	9		2013-08-27	2010-07-10	2013-08-27	2013-08-27	709	461	461	2010-01-01	0.never art	2009-06-26	2010-07-10	2007-02-15	1984	E	2010-07-15	16200
A0052	4	1	2011-09-01	2011-06-23	2007-08-30	2007-08-30	2007-08-30	709	44	506	2007-05-28	0.never art	2007-02-23	2007-08-30	2007-02-23	1984	E	2007-08-30	885000
A0052	4	2	2011-09-01	2011-06-23	2007-08-30	2011-05-28	2011-05-28	709	44	73	2007-05-28	0.never art	2007-02-23	2007-08-30	2007-02-23	1984	E	2007-08-30	885000
A0052	4	3	2011-09-01	2011-06-23	2007-08-30	2011-06-23	2011-06-23	709	44	44	2007-05-28	0.never art	2007-02-23	2007-08-30	2007-02-23	1984	E	2007-08-30	885000
A0052	4	4	2011-09-01		2007-08-30	2011-11-30	2011-11-30	709		280	2007-05-28	1.on art	2007-02-23	2007-08-30	2007-02-23	1984	E	2007-08-30	885000
A0053	8	1		2013-06-21	2010-07-14	2010-07-14	2010-07-14	574	303	574	2010-04-29	0.never art	2010-02-27	2010-06-29	2007-02-27	1985	B	2010-07-14	2880
A0053	8	2		2013-06-21	2010-07-14	2010-10-28	2010-10-28	574	303	620	2010-04-29	0.never art	2010-02-27	2010-06-29	2007-02-27	1985	B	2010-07-14	2880
A0053	8	3		2013-06-21	2010-07-14	2011-03-01	2011-03-01	574	303	420	2010-04-29	0.never art	2010-02-27	2010-06-29	2007-02-27	1985	B	2010-07-14	2880
A0053	8	4		2013-06-21	2010-07-14	2011-07-13	2011-07-13	574	303	232	2010-04-29	0.never art	2010-02-27	2010-06-29	2007-02-27	1985	B	2010-07-14	2880
A0053	8	5		2013-06-21	2010-07-14	2011-10-27	2011-10-27	574	303	313	2010-04-29	0.never art	2010-02-27	2010-06-29	2007-02-27	1985	B	2010-07-14	2880
A0053	8	6		2013-06-21	2010-07-14	2012-02-28	2012-02-28	574	303	315	2010-04-29	0.never art	2010-02-27	2010-06-29	2007-02-27	1985	B	2010-07-14	2880
A0053	8	7		2013-06-21	2010-07-14	2012-08-30	2012-08-30	574	303	357	2010-04-29	0.never art	2010-02-27	2010-06-29	2007-02-27	1985	B	2010-07-14	2880
A0053	8	8		2013-06-21	2010-07-14	2013-06-21	2013-06-21	574	303	303	2010-04-29	0.never art	2010-02-27	2010-06-29	2007-02-27	1985	B	2010-07-14	2880
A0054	1	1		2013-09-04	2013-09-04	2013-09-04	2013-09-04	574	394	394	2012-11-07	0.never art	2012-01-11	2013-09-04	2007-02-28	1984	E	2013-09-04	5846
A0055	3	1		2009-03-03	2008-02-28	2008-02-28	2008-02-28	868	614	868	2008-01-03	0.never art	2007-11-08	2008-02-28	2007-02-28	1985	E	2008-02-28	246000
A0055	3	2		2009-03-03	2008-02-28	2008-11-08	2008-11-08	868	614	531	2008-01-03	0.never art	2007-11-08	2008-02-28	2007-02-28	1985	E	2008-02-28	246000
A0055	3	3		2009-03-03	2008-02-28	2009-03-03	2009-03-03	868	614	614	2008-01-03	0.never art	2007-11-08	2008-02-28	2007-02-28	1985	E	2008-02-28	246000
A0056	11	1		2012-03-06	2008-11-07	2008-11-07	2008-11-07	504	243	504	2008-09-04	0.never art	2008-07-03	2008-11-07	2007-03-02	1971	E	2008-11-19	91400
A0056	11	2		2012-03-06	2008-11-07	2009-03-04	2009-03-04	504	243	415	2008-09-04	0.never art	2008-07-03	2008-11-07	2007-03-02	1971	E	2008-11-19	91400
A0056	11	3		2012-03-06	2008-11-07	2009-07-03	2009-07-03	504	243	543	2008-09-04	0.never art	2008-07-03	2008-11-07	2007-03-02	1971	E	2008-11-19	91400
A0056	11	4		2012-03-06	2008-11-07	2009-11-03	2009-11-03	504	243	470	2008-09-04	0.never art	2008-07-03	2008-11-07	2007-03-02	1971	E	2008-11-19	91400
A0056	11	5		2012-03-06	2008-11-07	2010-03-10	2010-03-10	504	243	406	2008-09-04	0.never art	2008-07-03	2008-11-07	2007-03-02	1971	E	2008-11-19	91400
A0056	11	6		2012-03-06	2008-11-07	2010-07-06	2010-07-06	504	243	367	2008-09-04	0.never art	2008-07-03	2008-11-07	2007-03-02	1971	E	2008-11-19	91400
A0056	11	7		2012-03-06	2008-11-07	2010-10-26	2010-10-26	504	243	318	2008-09-04	0.never art	2008-07-03	2008-11-07	2007-03-02	1971	E	2008-11-19	91400
A0056	11	8		2012-03-06	2008-11-07	2011-03-29	2011-03-29	504	243	361	2008-09-04	0.never art	2008-07-03	2008-11-07	2007-03-02	1971	E	2008-11-19	91400
A0056	11	9		2012-03-06	2008-11-07	2011-07-05	2011-07-05	504	243	316	2008-09-04	0.never art	2008-07-03	2008-11-07	2007-03-02	1971	E	2008-11-19	91400
A0056	11	10		2012-03-06	2008-11-07	2011-11-01	2011-11-01	504	243	281	2008-09-04	0.never art	2008-07-03	2008-11-07	2007-03-02	1971	E	2008-11-19	91400
A0056	11	11		2012-03-06	2008-11-07	2012-03-06	2012-03-06	504	243	243	2008-09-04	0.never art	2008-07-03	2008-11-07	2007-03-02	1971	E	2008-11-19	91400
A0057	11	1		2013-07-13	2009-11-07	2009-11-07	2009-11-07	582	424	582	2009-09-05	0.never art	2009-07-04	2009-11-07	2007-03-03	1982	E	2009-11-20	34000
A0057	11	2		2013-07-13	2009-11-07	2010-03-04	2010-03-04	582	424	651	2009-09-05	0.never art	2009-07-04	2009-11-07	2007-03-03	1982	E	2009-11-20	34000
A0057	11	3		2013-07-13	2009-11-07	2010-07-01	2010-07-01	582	424	416	2009-09-05	0.never art	2009-07-04	2009-11-07	2007-03-03	1982	E	2009-11-20	34000
A0057	11	4		2013-07-13	2009-11-07	2010-11-04	2010-11-04	582	424	403	2009-09-05	0.never art	2009-07-04	2009-11-07	2007-03-03	1982	E	2009-11-20	34000
A0057	11	5		2013-07-13	2009-11-07	2011-03-03	2011-03-03	582	424	482	2009-09-05	0.never art	2009-07-04	2009-11-07	2007-03-03	1982	E	2009-11-20	34000
A0057	11	6		2013-07-13	2009-11-07	2011-07-05	2011-07-05	582	424	501	2009-09-05	0.never art	2009-07-04	2009-11-07	2007-03-03	1982	E	2009-11-20	34000
A0057	11	7		2013-07-13	2009-11-07	2011-11-03	2011-11-03	582	424	436	2009-09-05	0.never art	2009-07-04	2009-11-07	2007-03-03	1982	E	2009-11-20	34000
A0057	11	8		2013-07-13	2009-11-07	2012-03-01	2012-03-01	582	424	321	2009-09-05	0.never art	2009-07-04	2009-11-07	2007-03-03	1982	E	2009-11-20	34000
A0057	11	9		2013-07-13	2009-11-07	2012-08-25	2012-08-25	582	424	375	2009-09-05	0.never art	2009-07-04	2009-11-07	2007-03-03	1982	E	2009-11-20	34000
A0057	11	10		2013-07-13	2009-11-07	2013-02-09	2013-02-09	582	424	390	2009-09-05	0.never art	2009-07-04	2009-11-07	2007-03-03	1982	E	2009-11-20	34000
A0057	11	11		2013-07-13	2009-11-07	2013-07-13	2013-07-13	582	424	424	2009-09-05	0.never art	2009-07-04	2009-11-07	2007-03-03	1982	E	2009-11-20	34000
A0058	5	1		2010-12-09	2009-07-03	2009-07-03	2009-07-03	748	379	748	2009-05-03	0.never art	2009-03-03	2009-07-03	2007-03-03	1983	E	2009-07-09	473000
A0058	5	2		2010-12-09	2009-07-03	2009-11-03	2009-11-03	748	379	597	2009-05-03	0.never art	2009-03-03	2009-07-03	2007-03-03	1983	E	2009-07-09	473000
A0058	5	3		2010-12-09	2009-07-03	2010-03-09	2010-03-09	748	379	450	2009-05-03	0.never art	2009-03-03	2009-07-03	2007-03-03	1983	E	2009-07-09	473000
A0058	5	4		2010-12-09	2009-07-03	2010-07-08	2010-07-08	748	379	541	2009-05-03	0.never art	2009-03-03	2009-07-03	2007-03-03	1983	E	2009-07-09	473000
A0058	5	5		2010-12-09	2009-07-03	2010-12-09	2010-12-09	748	379	379	2009-05-03	0.never art	2009-03-03	2009-07-03	2007-03-03	1983	E	2009-07-09	473000
A0059	9	1		2012-10-06	2009-11-25	2009-11-25	2009-11-25	704	555	704	2009-09-14	0.never art	2009-07-04	2009-11-25	2007-03-07	1983	E	2009-11-25	658000
A0059	9	2		2012-10-06	2009-11-25	2010-03-05	2010-03-05	704	555	819	2009-09-14	0.never art	2009-07-04	2009-11-25	2007-03-07	1983	E	2009-11-25	658000
A0059	9	3		2012-10-06	2009-11-25	2010-07-15	2010-07-15	704	555	557	2009-09-14	0.never art	2009-07-04	2009-11-25	2007-03-07	1983	E	2009-11-25	658000
A0059	9	4		2012-10-06	2009-11-25	2010-12-11	2010-12-11	704	555	600	2009-09-14	0.never art	2009-07-04	2009-11-25	2007-03-07	1983	E	2009-11-25	658000
A0059	9	5		2012-10-06	2009-11-25	2011-03-23	2011-03-23	704	555	592	2009-09-14	0.never art	2009-07-04	2009-11-25	2007-03-07	1983	E	2009-11-25	658000
A0059	9	6		2012-10-06	2009-11-25	2011-07-07	2011-07-07	704	555	629	2009-09-14	0.never art	2009-07-04	2009-11-25	2007-03-07	1983	E	2009-11-25	658000
A0059	9	7		2012-10-06	2009-11-25	2011-12-13	2011-12-13	704	555	576	2009-09-14	0.never art	2009-07-04	2009-11-25	2007-03-07	1983	E	2009-11-25	658000
A0059	9	8		2012-10-06	2009-11-25	2012-03-09	2012-03-09	704	555	368	2009-09-14	0.never art	2009-07-04	2009-11-25	2007-03-07	1983	E	2009-11-25	658000
A0059	9	9		2012-10-06	2009-11-25	2012-10-06	2012-10-06	704	555	555	2009-09-14	0.never art	2009-07-04	2009-11-25	2007-03-07	1983	E	2009-11-25	658000
A0060	12	1	2011-03-28	2011-03-11	2009-03-11	2009-03-11	2009-03-11	358	261	358	2009-01-11	0.never art	2008-11-13	2009-03-11	2007-03-14	1983	BE	2009-03-11	19200
A0060	12	2	2011-03-28	2011-03-11	2009-03-11	2009-07-15	2009-07-15	358	261	421	2009-01-11	0.never art	2008-11-13	2009-03-11	2007-03-14	1983	BE	2009-03-11	19200
A0060	12	3	2011-03-28	2011-03-11	2009-03-11	2009-10-20	2009-10-20	358	261	303	2009-01-11	0.never art	2008-11-13	2009-03-11	2007-03-14	1983	BE	2009-03-11	19200
A0060	12	4	2011-03-28	2011-03-11	2009-03-11	2010-03-04	2010-03-04	358	261	341	2009-01-11	0.never art	2008-11-13	2009-03-11	2007-03-14	1983	BE	2009-03-11	19200
A0060	12	5	2011-03-28	2011-03-11	2009-03-11	2010-06-29	2010-06-29	358	261	360	2009-01-11	0.never art	2008-11-13	2009-03-11	2007-03-14	1983	BE	2009-03-11	19200
A0060	12	6	2011-03-28	2011-03-11	2009-03-11	2010-11-04	2010-11-04	358	261	407	2009-01-11	0.never art	2008-11-13	2009-03-11	2007-03-14	1983	BE	2009-03-11	19200
A0060	12	7	2011-03-28	2011-03-11	2009-03-11	2011-03-11	2011-03-11	358	261	261	2009-01-11	0.never art	2008-11-13	2009-03-11	2007-03-14	1983	BE	2009-03-11	19200
A0060	12	8	2011-03-28		2009-03-11	2011-07-14	2011-07-14	358		418	2009-01-11	1.on art	2008-11-13	2009-03-11	2007-03-14	1983	BE	2009-03-11	19200
A0060	12	9	2011-03-28		2009-03-11	2011-11-08	2011-11-08	358		582	2009-01-11	1.on art	2008-11-13	2009-03-11	2007-03-14	1983	BE	2009-03-11	19200
A0060	12	10	2011-03-28		2009-03-11	2012-02-24	2012-02-24	358		404	2009-01-11	1.on art	2008-11-13	2009-03-11	2007-03-14	1983	BE	2009-03-11	19200
A0060	12	11	2011-03-28		2009-03-11	2013-01-30	2013-01-30	358		374	2009-01-11	1.on art	2008-11-13	2009-03-11	2007-03-14	1983	BE	2009-03-11	19200
A0060	12	12	2011-03-28		2009-03-11	2013-06-04	2013-06-04	358		434	2009-01-11	1.on art	2008-11-13	2009-03-11	2007-03-14	1983	BE	2009-03-11	19200
A0061	12	1		2013-01-15	2008-03-21	2008-03-21	2008-03-21	474	505	474	2008-01-28	0.never art	2007-12-07	2008-03-21	2007-03-20	1984	E	2009-07-21	22400
A0061	12	2		2013-01-15	2008-03-21	2008-11-22	2008-11-22	474	505	657	2008-01-28	0.never art	2007-12-07	2008-03-21	2007-03-20	1984	E	2009-07-21	22400
A0061	12	3		2013-01-15	2008-03-21	2009-03-21	2009-03-21	474	505	481	2008-01-28	0.never art	2007-12-07	2008-03-21	2007-03-20	1984	E	2009-07-21	22400
A0061	12	4		2013-01-15	2008-03-21	2009-07-21	2009-07-21	474	505	551	2008-01-28	0.never art	2007-12-07	2008-03-21	2007-03-20	1984	E	2009-07-21	22400
A0061	12	5		2013-01-15	2008-03-21	2009-11-21	2009-11-21	474	505	393	2008-01-28	0.never art	2007-12-07	2008-03-21	2007-03-20	1984	E	2009-07-21	22400
A0061	12	6		2013-01-15	2008-03-21	2010-03-23	2010-03-23	474	505	389	2008-01-28	0.never art	2007-12-07	2008-03-21	2007-03-20	1984	E	2009-07-21	22400
A0061	12	7		2013-01-15	2008-03-21	2010-07-09	2010-07-09	474	505	384	2008-01-28	0.never art	2007-12-07	2008-03-21	2007-03-20	1984	E	2009-07-21	22400
A0061	12	8		2013-01-15	2008-03-21	2010-11-19	2010-11-19	474	505	406	2008-01-28	0.never art	2007-12-07	2008-03-21	2007-03-20	1984	E	2009-07-21	22400
A0061	12	9		2013-01-15	2008-03-21	2011-04-23	2011-04-23	474	505	525	2008-01-28	0.never art	2007-12-07	2008-03-21	2007-03-20	1984	E	2009-07-21	22400
A0061	12	10		2013-01-15	2008-03-21	2012-02-18	2012-02-18	474	505	411	2008-01-28	0.never art	2007-12-07	2008-03-21	2007-03-20	1984	E	2009-07-21	22400
A0061	12	11		2013-01-15	2008-03-21	2012-03-20	2012-03-20	474	505	510	2008-01-28	0.never art	2007-12-07	2008-03-21	2007-03-20	1984	E	2009-07-21	22400
A0061	12	12		2013-01-15	2008-03-21	2013-01-15	2013-01-15	474	505	505	2008-01-28	0.never art	2007-12-07	2008-03-21	2007-03-20	1984	E	2009-07-21	22400
A0062	2	1	2012-03-24	2012-03-23	2012-03-23	2012-03-23	2012-03-23	704	704	704	2012-01-19	0.never art	2011-11-18	2012-03-22	2007-03-20	1988	E	2012-03-23	281806
A0062	2	2	2012-03-24		2012-03-23	2012-07-27	2012-07-27	704		1300	2012-01-19	1.on art	2011-11-18	2012-03-22	2007-03-20	1988	E	2012-03-23	281806
A0063	2	1		2012-06-29	2012-02-07	2012-02-07	2012-02-07	704	262	255	2011-10-25	0.never art	2011-07-12	2012-02-07	2007-03-22	1978	E	2012-02-07	82159
A0063	2	2		2012-06-29	2012-02-07	2012-06-29	2012-06-29	704	262	262	2011-10-25	0.never art	2011-07-12	2012-02-07	2007-03-22	1978	E	2012-02-07	82159
A0064	5	1		2009-07-24	2007-11-24	2007-11-24	2007-11-24	564	396	564	2007-09-22	0.never art	2007-07-21	2007-11-24	2007-03-24	1980	E	2009-03-25	84000
A0064	5	2		2009-07-24	2007-11-24	2008-07-26	2008-07-26	564	396	373	2007-09-22	0.never art	2007-07-21	2007-11-24	2007-03-24	1980	E	2009-03-25	84000
A0064	5	3		2009-07-24	2007-11-24	2008-11-29	2008-11-29	564	396	362	2007-09-22	0.never art	2007-07-21	2007-11-24	2007-03-24	1980	E	2009-03-25	84000
A0064	5	4		2009-07-24	2007-11-24	2009-03-25	2009-03-25	564	396	435	2007-09-22	0.never art	2007-07-21	2007-11-24	2007-03-24	1980	E	2009-03-25	84000
A0064	5	5		2009-07-24	2007-11-24	2009-07-24	2009-07-24	564	396	396	2007-09-22	0.never art	2007-07-21	2007-11-24	2007-03-24	1980	E	2009-03-25	84000
A0065	7	1	2012-01-01	2011-11-29	2010-03-24	2010-03-24	2010-03-24	405	239	405	2010-01-23	0.never art	2009-11-24	2010-03-24	2007-03-24	1984	E	2010-03-24	68400
A0065	7	2	2012-01-01	2011-11-29	2010-03-24	2010-07-22	2010-07-22	405	239	271	2010-01-23	0.never art	2009-11-24	2010-03-24	2007-03-24	1984	E	2010-03-24	68400
A0065	7	3	2012-01-01	2011-11-29	2010-03-24	2010-11-24	2010-11-24	405	239	269	2010-01-23	0.never art	2009-11-24	2010-03-24	2007-03-24	1984	E	2010-03-24	68400
A0065	7	4	2012-01-01	2011-11-29	2010-03-24	2011-03-25	2011-03-25	405	239	407	2010-01-23	0.never art	2009-11-24	2010-03-24	2007-03-24	1984	E	2010-03-24	68400
A0065	7	5	2012-01-01	2011-11-29	2010-03-24	2011-07-21	2011-07-21	405	239	354	2010-01-23	0.never art	2009-11-24	2010-03-24	2007-03-24	1984	E	2010-03-24	68400
A0065	7	6	2012-01-01	2011-11-29	2010-03-24	2011-11-29	2011-11-29	405	239	239	2010-01-23	0.never art	2009-11-24	2010-03-24	2007-03-24	1984	E	2010-03-24	68400
A0065	7	7	2012-01-01		2010-03-24	2012-03-22	2012-03-22	405		329	2010-01-23	1.on art	2009-11-24	2010-03-24	2007-03-24	1984	E	2010-03-24	68400
A0066	7	1		2013-01-24	2011-07-30	2011-07-30	2011-07-30	347	214	347	2011-05-30	0.never art	2011-03-31	2011-07-30	2007-03-29	1983	E	2011-08-02	172446
A0066	7	2		2013-01-24	2011-07-30	2011-11-29	2011-11-29	347	214	224	2011-05-30	0.never art	2011-03-31	2011-07-30	2007-03-29	1983	E	2011-08-02	172446
A0066	7	3		2013-01-24	2011-07-30	2012-01-12	2012-01-12	347	214	245	2011-05-30	0.never art	2011-03-31	2011-07-30	2007-03-29	1983	E	2011-08-02	172446
A0066	7	4		2013-01-24	2011-07-30	2012-03-29	2012-03-29	347	214	288	2011-05-30	0.never art	2011-03-31	2011-07-30	2007-03-29	1983	E	2011-08-02	172446
A0066	7	5		2013-01-24	2011-07-30	2012-08-07	2012-08-07	347	214	259	2011-05-30	0.never art	2011-03-31	2011-07-30	2007-03-29	1983	E	2011-08-02	172446
A0066	7	6		2013-01-24	2011-07-30	2012-10-25	2012-10-25	347	214	301	2011-05-30	0.never art	2011-03-31	2011-07-30	2007-03-29	1983	E	2011-08-02	172446
A0066	7	7		2013-01-24	2011-07-30	2013-01-24	2013-01-24	347	214	214	2011-05-30	0.never art	2011-03-31	2011-07-30	2007-03-29	1983	E	2011-08-02	172446
A0067	11	1		2013-08-21	2009-03-26	2009-03-26	2009-03-26	381	373	381	2009-01-26	0.never art	2008-11-29	2009-03-26	2007-04-03	1988	E	2009-03-26	1060000
A0067	11	2		2013-08-21	2009-03-26	2009-08-06	2009-08-06	381	373	297	2009-01-26	0.never art	2008-11-29	2009-03-26	2007-04-03	1988	E	2009-03-26	1060000
A0067	11	3		2013-08-21	2009-03-26	2009-12-04	2009-12-04	381	373	276	2009-01-26	0.never art	2008-11-29	2009-03-26	2007-04-03	1988	E	2009-03-26	1060000
A0067	11	4		2013-08-21	2009-03-26	2010-03-19	2010-03-19	381	373	291	2009-01-26	0.never art	2008-11-29	2009-03-26	2007-04-03	1988	E	2009-03-26	1060000
A0067	11	5		2013-08-21	2009-03-26	2010-07-30	2010-07-30	381	373	338	2009-01-26	0.never art	2008-11-29	2009-03-26	2007-04-03	1988	E	2009-03-26	1060000
A0067	11	6		2013-08-21	2009-03-26	2010-11-27	2010-11-27	381	373	298	2009-01-26	0.never art	2008-11-29	2009-03-26	2007-04-03	1988	E	2009-03-26	1060000
A0067	11	7		2013-08-21	2009-03-26	2011-04-06	2011-04-06	381	373	364	2009-01-26	0.never art	2008-11-29	2009-03-26	2007-04-03	1988	E	2009-03-26	1060000
A0067	11	8		2013-08-21	2009-03-26	2011-07-21	2011-07-21	381	373	250	2009-01-26	0.never art	2008-11-29	2009-03-26	2007-04-03	1988	E	2009-03-26	1060000
A0067	11	9		2013-08-21	2009-03-26	2011-11-29	2011-11-29	381	373	388	2009-01-26	0.never art	2008-11-29	2009-03-26	2007-04-03	1988	E	2009-03-26	1060000
A0067	11	10		2013-08-21	2009-03-26	2012-04-24	2012-04-24	381	373	396	2009-01-26	0.never art	2008-11-29	2009-03-26	2007-04-03	1988	E	2009-03-26	1060000
A0067	11	11		2013-08-21	2009-03-26	2013-08-21	2013-08-21	381	373	373	2009-01-26	0.never art	2008-11-29	2009-03-26	2007-04-03	1988	E	2009-03-26	1060000
A0068	4	1		2013-03-09	2011-04-20	2011-04-20	2011-04-20	381	293	237	2010-12-12	0.never art	2010-08-06	2011-04-20	2007-04-05	1974	E	2011-04-20	92400
A0068	4	2		2013-03-09	2011-04-20	2012-06-21	2012-06-21	381	293	88	2010-12-12	0.never art	2010-08-06	2011-04-20	2007-04-05	1974	E	2011-04-20	92400
A0068	4	3		2013-03-09	2011-04-20	2012-07-04	2012-07-04	381	293	100	2010-12-12	0.never art	2010-08-06	2011-04-20	2007-04-05	1974	E	2011-04-20	92400
A0068	4	4		2013-03-09	2011-04-20	2013-03-09	2013-03-09	381	293	293	2010-12-12	0.never art	2010-08-06	2011-04-20	2007-04-05	1974	E	2011-04-20	92400
A0069	6	1		2012-10-04	2011-04-08	2011-04-08	2011-04-08	602	477	602	2011-02-02	0.never art	2010-12-03	2011-04-05	2007-04-05	1987	E	2011-04-08	9130
A0069	6	2		2012-10-04	2011-04-08	2011-06-10	2011-06-10	602	477	741	2011-02-02	0.never art	2010-12-03	2011-04-05	2007-04-05	1987	E	2011-04-08	9130
A0069	6	3		2012-10-04	2011-04-08	2011-08-05	2011-08-05	602	477	733	2011-02-02	0.never art	2010-12-03	2011-04-05	2007-04-05	1987	E	2011-04-08	9130
A0069	6	4		2012-10-04	2011-04-08	2011-12-02	2011-12-02	602	477	515	2011-02-02	0.never art	2010-12-03	2011-04-05	2007-04-05	1987	E	2011-04-08	9130
A0069	6	5		2012-10-04	2011-04-08	2012-04-04	2012-04-04	602	477	410	2011-02-02	0.never art	2010-12-03	2011-04-05	2007-04-05	1987	E	2011-04-08	9130
A0069	6	6		2012-10-04	2011-04-08	2012-10-04	2012-10-04	602	477	477	2011-02-02	0.never art	2010-12-03	2011-04-05	2007-04-05	1987	E	2011-04-08	9130
A0070	3	1		2011-04-21	2009-04-02	2009-04-02	2009-04-02	339	489	339	2009-01-31	0.never art	2008-12-02	2009-04-02	2007-04-07	1983	E	2009-04-02	3100
A0070	3	2		2011-04-21	2009-04-02	2011-01-21	2011-01-21	339	489	450	2009-01-31	0.never art	2008-12-02	2009-04-02	2007-04-07	1983	E	2009-04-02	3100
A0070	3	3		2011-04-21	2009-04-02	2011-04-21	2011-04-21	339	489	489	2009-01-31	0.never art	2008-12-02	2009-04-02	2007-04-07	1983	E	2009-04-02	3100
A0071	16	1		2013-09-25	2007-06-29	2007-06-29	2007-06-29	403	294	403	2007-05-24	0.never art	2007-04-18	2007-06-29	2007-04-18	1987	E	2007-08-21	15000
A0071	16	2		2013-09-25	2007-06-29	2007-12-18	2007-12-18	403	294	406	2007-05-24	0.never art	2007-04-18	2007-06-29	2007-04-18	1987	E	2007-08-21	15000
A0071	16	3		2013-09-25	2007-06-29	2008-04-24	2008-04-24	403	294	404	2007-05-24	0.never art	2007-04-18	2007-06-29	2007-04-18	1987	E	2007-08-21	15000
A0071	16	4		2013-09-25	2007-06-29	2008-10-16	2008-10-16	403	294	498	2007-05-24	0.never art	2007-04-18	2007-06-29	2007-04-18	1987	E	2007-08-21	15000
A0071	16	5		2013-09-25	2007-06-29	2009-05-15	2009-05-15	403	294	348	2007-05-24	0.never art	2007-04-18	2007-06-29	2007-04-18	1987	E	2007-08-21	15000
A0071	16	6		2013-09-25	2007-06-29	2009-08-20	2009-08-20	403	294	383	2007-05-24	0.never art	2007-04-18	2007-06-29	2007-04-18	1987	E	2007-08-21	15000
A0071	16	7		2013-09-25	2007-06-29	2010-02-02	2010-02-02	403	294	349	2007-05-24	0.never art	2007-04-18	2007-06-29	2007-04-18	1987	E	2007-08-21	15000
A0071	16	8		2013-09-25	2007-06-29	2010-04-22	2010-04-22	403	294	493	2007-05-24	0.never art	2007-04-18	2007-06-29	2007-04-18	1987	E	2007-08-21	15000
A0071	16	9		2013-09-25	2007-06-29	2010-10-28	2010-10-28	403	294	371	2007-05-24	0.never art	2007-04-18	2007-06-29	2007-04-18	1987	E	2007-08-21	15000
A0071	16	10		2013-09-25	2007-06-29	2010-12-14	2010-12-14	403	294	340	2007-05-24	0.never art	2007-04-18	2007-06-29	2007-04-18	1987	E	2007-08-21	15000
A0071	16	11		2013-09-25	2007-06-29	2011-04-23	2011-04-23	403	294	397	2007-05-24	0.never art	2007-04-18	2007-06-29	2007-04-18	1987	E	2007-08-21	15000
A0071	16	12		2013-09-25	2007-06-29	2011-09-08	2011-09-08	403	294	363	2007-05-24	0.never art	2007-04-18	2007-06-29	2007-04-18	1987	E	2007-08-21	15000
A0071	16	13		2013-09-25	2007-06-29	2012-01-25	2012-01-25	403	294	327	2007-05-24	0.never art	2007-04-18	2007-06-29	2007-04-18	1987	E	2007-08-21	15000
A0071	16	14		2013-09-25	2007-06-29	2012-05-16	2012-05-16	403	294	378	2007-05-24	0.never art	2007-04-18	2007-06-29	2007-04-18	1987	E	2007-08-21	15000
A0071	16	15		2013-09-25	2007-06-29	2013-01-22	2013-01-22	403	294	322	2007-05-24	0.never art	2007-04-18	2007-06-29	2007-04-18	1987	E	2007-08-21	15000
A0071	16	16		2013-09-25	2007-06-29	2013-09-25	2013-09-25	403	294	294	2007-05-24	0.never art	2007-04-18	2007-06-29	2007-04-18	1987	E	2007-08-21	15000
A0072	7	1	2011-06-28	2011-04-22	2011-01-15	2011-01-15	2011-01-15	371	272	371	2010-11-06	0.never art	2010-08-28	2011-01-15	2007-04-27	1982	E	2011-01-28	46600
A0072	7	2	2011-06-28	2011-04-22	2011-01-15	2011-03-25	2011-03-25	371	272	370	2010-11-06	0.never art	2010-08-28	2011-01-15	2007-04-27	1982	E	2011-01-28	46600
A0072	7	3	2011-06-28	2011-04-22	2011-01-15	2011-04-22	2011-04-22	371	272	272	2010-11-06	0.never art	2010-08-28	2011-01-15	2007-04-27	1982	E	2011-01-28	46600
A0072	7	4	2011-06-28		2011-01-15	2011-07-29	2011-07-29	371		441	2010-11-06	1.on art	2010-08-28	2011-01-15	2007-04-27	1982	E	2011-01-28	46600
A0072	7	5	2011-06-28		2011-01-15	2011-08-26	2011-08-26	371		340	2010-11-06	1.on art	2010-08-28	2011-01-15	2007-04-27	1982	E	2011-01-28	46600
A0072	7	6	2011-06-28		2011-01-15	2012-01-27	2012-01-27	371		496	2010-11-06	1.on art	2010-08-28	2011-01-15	2007-04-27	1982	E	2011-01-28	46600
A0072	7	7	2011-06-28		2011-01-15	2012-05-18	2012-05-18	371		466	2010-11-06	1.on art	2010-08-28	2011-01-15	2007-04-27	1982	E	2011-01-28	46600
A0073	4	1		2008-08-28	2007-08-29	2007-08-29	2007-08-29	451	53	451	2007-06-28	0.never art	2007-04-28	2007-08-29	2007-04-28	1985	E	2007-08-29	1150000
A0073	4	2		2008-08-28	2007-08-29	2007-09-26	2007-09-26	451	53	356	2007-06-28	0.never art	2007-04-28	2007-08-29	2007-04-28	1985	E	2007-08-29	1150000
A0073	4	3		2008-08-28	2007-08-29	2008-04-29	2008-04-29	451	53	195	2007-06-28	0.never art	2007-04-28	2007-08-29	2007-04-28	1985	E	2007-08-29	1150000
A0073	4	4		2008-08-28	2007-08-29	2008-08-28	2008-08-28	451	53	53	2007-06-28	0.never art	2007-04-28	2007-08-29	2007-04-28	1985	E	2007-08-29	1150000
A0074	1	1		2012-07-05	2012-07-05	2012-07-05	2012-07-05	451	504	504	2012-02-02	0.never art	2011-09-02	2012-07-05	2007-05-02	1980	BE	2012-07-05	46301
A0075	3	1		2009-05-01	2008-09-03	2008-09-03	2008-09-03	442	258	442	2008-07-10	0.never art	2008-05-17	2008-09-03	2007-05-02	1988	BE	2008-09-03	682000
A0075	3	2		2009-05-01	2008-09-03	2009-01-07	2009-01-07	442	258	360	2008-07-10	0.never art	2008-05-17	2008-09-03	2007-05-02	1988	BE	2008-09-03	682000
A0075	3	3		2009-05-01	2008-09-03	2009-05-01	2009-05-01	442	258	258	2008-07-10	0.never art	2008-05-17	2008-09-03	2007-05-02	1988	BE	2008-09-03	682000
A0076	4	1		2011-09-27	2008-05-01	2008-05-01	2008-05-01	582	588	582	2008-03-02	0.never art	2008-01-03	2008-05-01	2007-05-03	1974	E	2008-05-01	4250
A0076	4	2		2011-09-27	2008-05-01	2008-11-29	2008-11-29	582	588	335	2008-03-02	0.never art	2008-01-03	2008-05-01	2007-05-03	1974	E	2008-05-01	4250
A0076	4	3		2011-09-27	2008-05-01	2011-07-21	2011-07-21	582	588	331	2008-03-02	0.never art	2008-01-03	2008-05-01	2007-05-03	1974	E	2008-05-01	4250
A0076	4	4		2011-09-27	2008-05-01	2011-09-27	2011-09-27	582	588	588	2008-03-02	0.never art	2008-01-03	2008-05-01	2007-05-03	1974	E	2008-05-01	4250
A0077	10	1		2013-02-05	2009-05-05	2009-05-05	2009-05-05	927	566	927	2009-03-07	0.never art	2009-01-08	2009-05-05	2007-05-04	1978	E	2009-05-05	1940
A0077	10	2		2013-02-05	2009-05-05	2009-09-01	2009-09-01	927	566	761	2009-03-07	0.never art	2009-01-08	2009-05-05	2007-05-04	1978	E	2009-05-05	1940
A0077	10	3		2013-02-05	2009-05-05	2010-01-07	2010-01-07	927	566	720	2009-03-07	0.never art	2009-01-08	2009-05-05	2007-05-04	1978	E	2009-05-05	1940
A0077	10	4		2013-02-05	2009-05-05	2010-05-06	2010-05-06	927	566	760	2009-03-07	0.never art	2009-01-08	2009-05-05	2007-05-04	1978	E	2009-05-05	1940
A0077	10	5		2013-02-05	2009-05-05	2010-09-14	2010-09-14	927	566	623	2009-03-07	0.never art	2009-01-08	2009-05-05	2007-05-04	1978	E	2009-05-05	1940
A0077	10	6		2013-02-05	2009-05-05	2011-01-12	2011-01-12	927	566	644	2009-03-07	0.never art	2009-01-08	2009-05-05	2007-05-04	1978	E	2009-05-05	1940
A0077	10	7		2013-02-05	2009-05-05	2011-09-29	2011-09-29	927	566	460	2009-03-07	0.never art	2009-01-08	2009-05-05	2007-05-04	1978	E	2009-05-05	1940
A0077	10	8		2013-02-05	2009-05-05	2012-01-10	2012-01-10	927	566	570	2009-03-07	0.never art	2009-01-08	2009-05-05	2007-05-04	1978	E	2009-05-05	1940
A0077	10	9		2013-02-05	2009-05-05	2012-05-08	2012-05-08	927	566	415	2009-03-07	0.never art	2009-01-08	2009-05-05	2007-05-04	1978	E	2009-05-05	1940
A0077	10	10		2013-02-05	2009-05-05	2013-02-05	2013-02-05	927	566	566	2009-03-07	0.never art	2009-01-08	2009-05-05	2007-05-04	1978	E	2009-05-05	1940
A0078	4	1		2012-01-10	2011-01-08	2011-01-08	2011-01-08	310	125	310	2010-11-20	0.never art	2010-10-02	2011-01-08	2007-05-08	1983	E	2011-01-11	85100
A0078	4	2		2012-01-10	2011-01-08	2011-05-10	2011-05-10	310	125	249	2010-11-20	0.never art	2010-10-02	2011-01-08	2007-05-08	1983	E	2011-01-11	85100
A0078	4	3		2012-01-10	2011-01-08	2011-09-16	2011-09-16	310	125	128	2010-11-20	0.never art	2010-10-02	2011-01-08	2007-05-08	1983	E	2011-01-11	85100
A0078	4	4		2012-01-10	2011-01-08	2012-01-10	2012-01-10	310	125	125	2010-11-20	0.never art	2010-10-02	2011-01-08	2007-05-08	1983	E	2011-01-11	85100
A0079	5	1		2012-04-25	2011-02-08	2011-02-08	2011-02-08	310	440	428	2009-03-24	0.never art	2007-05-09	2011-02-08	2007-05-09	1989	E	2011-02-08	121000
A0079	5	2		2012-04-25	2011-02-08	2011-05-11	2011-05-11	310	440	666	2009-03-24	0.never art	2007-05-09	2011-02-08	2007-05-09	1989	E	2011-02-08	121000
A0079	5	3		2012-04-25	2011-02-08	2011-08-30	2011-08-30	310	440	440	2009-03-24	0.never art	2007-05-09	2011-02-08	2007-05-09	1989	E	2011-02-08	121000
A0079	5	4		2012-04-25	2011-02-08	2012-01-12	2012-01-12	310	440	442	2009-03-24	0.never art	2007-05-09	2011-02-08	2007-05-09	1989	E	2011-02-08	121000
A0079	5	5		2012-04-25	2011-02-08	2012-04-25	2012-04-25	310	440	440	2009-03-24	0.never art	2007-05-09	2011-02-08	2007-05-09	1989	E	2011-02-08	121000
A0080	12	1	2010-10-18	2010-09-01	2008-09-09	2008-09-09	2008-09-09	492	261	492	2008-07-08	0.never art	2008-05-06	2008-09-09	2007-05-09	1976	BE	2008-09-09	224000
A0080	12	2	2010-10-18	2010-09-01	2008-09-09	2009-02-09	2009-02-09	492	261	285	2008-07-08	0.never art	2008-05-06	2008-09-09	2007-05-09	1976	BE	2008-09-09	224000
A0080	12	3	2010-10-18	2010-09-01	2008-09-09	2009-05-06	2009-05-06	492	261	281	2008-07-08	0.never art	2008-05-06	2008-09-09	2007-05-09	1976	BE	2008-09-09	224000
A0080	12	4	2010-10-18	2010-09-01	2008-09-09	2009-09-10	2009-09-10	492	261	359	2008-07-08	0.never art	2008-05-06	2008-09-09	2007-05-09	1976	BE	2008-09-09	224000
A0080	12	5	2010-10-18	2010-09-01	2008-09-09	2010-01-21	2010-01-21	492	261	335	2008-07-08	0.never art	2008-05-06	2008-09-09	2007-05-09	1976	BE	2008-09-09	224000
A0080	12	6	2010-10-18	2010-09-01	2008-09-09	2010-05-07	2010-05-07	492	261	347	2008-07-08	0.never art	2008-05-06	2008-09-09	2007-05-09	1976	BE	2008-09-09	224000
A0080	12	7	2010-10-18	2010-09-01	2008-09-09	2010-09-01	2010-09-01	492	261	261	2008-07-08	0.never art	2008-05-06	2008-09-09	2007-05-09	1976	BE	2008-09-09	224000
A0080	12	8	2010-10-18		2008-09-09	2011-01-08	2011-01-08	492		442	2008-07-08	1.on art	2008-05-06	2008-09-09	2007-05-09	1976	BE	2008-09-09	224000
A0080	12	9	2010-10-18		2008-09-09	2011-05-06	2011-05-06	492		451	2008-07-08	1.on art	2008-05-06	2008-09-09	2007-05-09	1976	BE	2008-09-09	224000
A0080	12	10	2010-10-18		2008-09-09	2011-09-09	2011-09-09	492		356	2008-07-08	1.on art	2008-05-06	2008-09-09	2007-05-09	1976	BE	2008-09-09	224000
A0080	12	11	2010-10-18		2008-09-09	2012-01-13	2012-01-13	492		560	2008-07-08	1.on art	2008-05-06	2008-09-09	2007-05-09	1976	BE	2008-09-09	224000
A0080	12	12	2010-10-18		2008-09-09	2012-05-12	2012-05-12	492		538	2008-07-08	1.on art	2008-05-06	2008-09-09	2007-05-09	1976	BE	2008-09-09	224000
A0081	2	1		2008-02-26	2007-09-12	2007-09-12	2007-09-12	576	534	576	2007-07-11	0.never art	2007-05-09	2007-09-12	2007-05-09	1983	E	2007-09-12	2930
A0081	2	2		2008-02-26	2007-09-12	2008-02-26	2008-02-26	576	534	534	2007-07-11	0.never art	2007-05-09	2007-09-12	2007-05-09	1983	E	2007-09-12	2930
A0082	10	1	2010-06-15	2010-05-13	2009-02-20	2009-02-20	2009-02-20	498	193	498	2008-12-04	0.never art	2008-09-17	2009-02-20	2007-05-10	1986	B	2009-10-28	60800
A0082	10	2	2010-06-15	2010-05-13	2009-02-20	2009-06-26	2009-06-26	498	193	385	2008-12-04	0.never art	2008-09-17	2009-02-20	2007-05-10	1986	B	2009-10-28	60800
A0082	10	3	2010-06-15	2010-05-13	2009-02-20	2009-10-28	2009-10-28	498	193	499	2008-12-04	0.never art	2008-09-17	2009-02-20	2007-05-10	1986	B	2009-10-28	60800
A0082	10	4	2010-06-15	2010-05-13	2009-02-20	2010-01-28	2010-01-28	498	193	412	2008-12-04	0.never art	2008-09-17	2009-02-20	2007-05-10	1986	B	2009-10-28	60800
A0082	10	5	2010-06-15	2010-05-13	2009-02-20	2010-05-13	2010-05-13	498	193	193	2008-12-04	0.never art	2008-09-17	2009-02-20	2007-05-10	1986	B	2009-10-28	60800
A0082	10	6	2010-06-15		2009-02-20	2010-09-08	2010-09-08	498		429	2008-12-04	1.on art	2008-09-17	2009-02-20	2007-05-10	1986	B	2009-10-28	60800
A0082	10	7	2010-06-15		2009-02-20	2011-01-07	2011-01-07	498		519	2008-12-04	1.on art	2008-09-17	2009-02-20	2007-05-10	1986	B	2009-10-28	60800
A0082	10	8	2010-06-15		2009-02-20	2011-05-14	2011-05-14	498		503	2008-12-04	1.on art	2008-09-17	2009-02-20	2007-05-10	1986	B	2009-10-28	60800
A0082	10	9	2010-06-15		2009-02-20	2011-09-09	2011-09-09	498		492	2008-12-04	1.on art	2008-09-17	2009-02-20	2007-05-10	1986	B	2009-10-28	60800
A0082	10	10	2010-06-15		2009-02-20	2012-01-11	2012-01-11	498		542	2008-12-04	1.on art	2008-09-17	2009-02-20	2007-05-10	1986	B	2009-10-28	60800
A0083	1	1		2009-01-16	2009-01-16	2009-01-16	2009-01-16	732	732	732	2008-11-14	0.never art	2008-09-12	2009-01-16	2007-05-15	1983	E	2009-01-22	53500
A0084	5	1	2012-03-27	2012-03-17	2007-10-04	2007-10-04	2007-10-04	498	172	498	2007-07-25	0.never art	2007-05-16	2007-10-04	2007-05-16	1982	E	2007-10-04	97700
A0084	5	2	2012-03-27	2012-03-17	2007-10-04	2008-03-12	2008-03-12	498	172	326	2007-07-25	0.never art	2007-05-16	2007-10-04	2007-05-16	1982	E	2007-10-04	97700
A0084	5	3	2012-03-27	2012-03-17	2007-10-04	2008-10-08	2008-10-08	498	172	405	2007-07-25	0.never art	2007-05-16	2007-10-04	2007-05-16	1982	E	2007-10-04	97700
A0084	5	4	2012-03-27	2012-03-17	2007-10-04	2010-07-13	2010-07-13	498	172	186	2007-07-25	0.never art	2007-05-16	2007-10-04	2007-05-16	1982	E	2007-10-04	97700
A0084	5	5	2012-03-27	2012-03-17	2007-10-04	2012-03-17	2012-03-17	498	172	172	2007-07-25	0.never art	2007-05-16	2007-10-04	2007-05-16	1982	E	2007-10-04	97700
A0085	11	1		2013-06-05	2009-01-21	2009-01-21	2009-01-21	391	757	391	2008-11-19	0.never art	2008-09-17	2009-01-21	2007-05-17	1979	E	2009-01-21	29100
A0085	11	2		2013-06-05	2009-01-21	2009-05-19	2009-05-19	391	757	712	2008-11-19	0.never art	2008-09-17	2009-01-21	2007-05-17	1979	E	2009-01-21	29100
A0085	11	3		2013-06-05	2009-01-21	2009-09-16	2009-09-16	391	757	583	2008-11-19	0.never art	2008-09-17	2009-01-21	2007-05-17	1979	E	2009-01-21	29100
A0085	11	4		2013-06-05	2009-01-21	2010-01-27	2010-01-27	391	757	728	2008-11-19	0.never art	2008-09-17	2009-01-21	2007-05-17	1979	E	2009-01-21	29100
A0085	11	5		2013-06-05	2009-01-21	2010-05-27	2010-05-27	391	757	641	2008-11-19	0.never art	2008-09-17	2009-01-21	2007-05-17	1979	E	2009-01-21	29100
A0085	11	6		2013-06-05	2009-01-21	2010-09-16	2010-09-16	391	757	635	2008-11-19	0.never art	2008-09-17	2009-01-21	2007-05-17	1979	E	2009-01-21	29100
A0085	11	7		2013-06-05	2009-01-21	2011-01-14	2011-01-14	391	757	624	2008-11-19	0.never art	2008-09-17	2009-01-21	2007-05-17	1979	E	2009-01-21	29100
A0085	11	8		2013-06-05	2009-01-21	2011-05-25	2011-05-25	391	757	398	2008-11-19	0.never art	2008-09-17	2009-01-21	2007-05-17	1979	E	2009-01-21	29100
A0085	11	9		2013-06-05	2009-01-21	2011-12-08	2011-12-08	391	757	409	2008-11-19	0.never art	2008-09-17	2009-01-21	2007-05-17	1979	E	2009-01-21	29100
A0085	11	10		2013-06-05	2009-01-21	2013-03-07	2013-03-07	391	757	820	2008-11-19	0.never art	2008-09-17	2009-01-21	2007-05-17	1979	E	2009-01-21	29100
A0085	11	11		2013-06-05	2009-01-21	2013-06-05	2013-06-05	391	757	757	2008-11-19	0.never art	2008-09-17	2009-01-21	2007-05-17	1979	E	2009-01-21	29100
A0086	12	1	2009-02-16	2009-02-05	2009-01-16	2009-01-16	2009-01-16	120	140	120	2008-11-12	0.never art	2008-09-09	2009-01-16	2007-05-19	1982	E	2009-02-05	1200000
A0086	12	2	2009-02-16	2009-02-05	2009-01-16	2009-02-05	2009-02-05	120	140	140	2008-11-12	0.never art	2008-09-09	2009-01-16	2007-05-19	1982	E	2009-02-05	1200000
A0086	12	3	2009-02-16		2009-01-16	2009-05-20	2009-05-20	120		341	2008-11-12	1.on art	2008-09-09	2009-01-16	2007-05-19	1982	E	2009-02-05	1200000
A0086	12	4	2009-02-16		2009-01-16	2009-09-18	2009-09-18	120		226	2008-11-12	1.on art	2008-09-09	2009-01-16	2007-05-19	1982	E	2009-02-05	1200000
A0086	12	5	2009-02-16		2009-01-16	2010-01-09	2010-01-09	120		275	2008-11-12	1.on art	2008-09-09	2009-01-16	2007-05-19	1982	E	2009-02-05	1200000
A0086	12	6	2009-02-16		2009-01-16	2010-06-03	2010-06-03	120		372	2008-11-12	1.on art	2008-09-09	2009-01-16	2007-05-19	1982	E	2009-02-05	1200000
A0086	12	7	2009-02-16		2009-01-16	2010-09-21	2010-09-21	120		468	2008-11-12	1.on art	2008-09-09	2009-01-16	2007-05-19	1982	E	2009-02-05	1200000
A0086	12	8	2009-02-16		2009-01-16	2011-01-06	2011-01-06	120		491	2008-11-12	1.on art	2008-09-09	2009-01-16	2007-05-19	1982	E	2009-02-05	1200000
A0086	12	9	2009-02-16		2009-01-16	2011-06-07	2011-06-07	120		208	2008-11-12	1.on art	2008-09-09	2009-01-16	2007-05-19	1982	E	2009-02-05	1200000
A0086	12	10	2009-02-16		2009-01-16	2011-09-16	2011-09-16	120		155	2008-11-12	1.on art	2008-09-09	2009-01-16	2007-05-19	1982	E	2009-02-05	1200000
A0086	12	11	2009-02-16		2009-01-16	2012-01-18	2012-01-18	120		218	2008-11-12	1.on art	2008-09-09	2009-01-16	2007-05-19	1982	E	2009-02-05	1200000
A0086	12	12	2009-02-16		2009-01-16	2012-05-18	2012-05-18	120		266	2008-11-12	1.on art	2008-09-09	2009-01-16	2007-05-19	1982	E	2009-02-05	1200000
A0087	12	1		2013-05-30	2009-05-28	2009-05-28	2009-05-28	446	450	446	2009-03-27	0.never art	2009-01-24	2009-05-28	2007-05-26	1973	E	2009-05-28	37400
A0087	12	2		2013-05-30	2009-05-28	2009-10-07	2009-10-07	446	450	328	2009-03-27	0.never art	2009-01-24	2009-05-28	2007-05-26	1973	E	2009-05-28	37400
A0087	12	3		2013-05-30	2009-05-28	2010-01-27	2010-01-27	446	450	498	2009-03-27	0.never art	2009-01-24	2009-05-28	2007-05-26	1973	E	2009-05-28	37400
A0087	12	4		2013-05-30	2009-05-28	2010-05-26	2010-05-26	446	450	454	2009-03-27	0.never art	2009-01-24	2009-05-28	2007-05-26	1973	E	2009-05-28	37400
A0087	12	5		2013-05-30	2009-05-28	2010-09-29	2010-09-29	446	450	417	2009-03-27	0.never art	2009-01-24	2009-05-28	2007-05-26	1973	E	2009-05-28	37400
A0087	12	6		2013-05-30	2009-05-28	2011-01-25	2011-01-25	446	450	513	2009-03-27	0.never art	2009-01-24	2009-05-28	2007-05-26	1973	E	2009-05-28	37400
A0087	12	7		2013-05-30	2009-05-28	2011-05-18	2011-05-18	446	450	528	2009-03-27	0.never art	2009-01-24	2009-05-28	2007-05-26	1973	E	2009-05-28	37400
A0087	12	8		2013-05-30	2009-05-28	2011-10-20	2011-10-20	446	450	413	2009-03-27	0.never art	2009-01-24	2009-05-28	2007-05-26	1973	E	2009-05-28	37400
A0087	12	9		2013-05-30	2009-05-28	2012-01-26	2012-01-26	446	450	445	2009-03-27	0.never art	2009-01-24	2009-05-28	2007-05-26	1973	E	2009-05-28	37400
A0087	12	10		2013-05-30	2009-05-28	2012-05-30	2012-05-30	446	450	480	2009-03-27	0.never art	2009-01-24	2009-05-28	2007-05-26	1973	E	2009-05-28	37400
A0087	12	11		2013-05-30	2009-05-28	2013-01-15	2013-01-15	446	450	615	2009-03-27	0.never art	2009-01-24	2009-05-28	2007-05-26	1973	E	2009-05-28	37400
A0087	12	12		2013-05-30	2009-05-28	2013-05-30	2013-05-30	446	450	450	2009-03-27	0.never art	2009-01-24	2009-05-28	2007-05-26	1973	E	2009-05-28	37400
A0088	8	1		2013-07-27	2011-05-27	2011-05-27	2011-05-27	447	485	447	2011-03-31	0.never art	2011-02-02	2011-05-27	2007-05-26	1980	E	2011-05-27	148000
A0088	8	2		2013-07-27	2011-05-27	2011-09-29	2011-09-29	447	485	419	2011-03-31	0.never art	2011-02-02	2011-05-27	2007-05-26	1980	E	2011-05-27	148000
A0088	8	3		2013-07-27	2011-05-27	2012-02-01	2012-02-01	447	485	334	2011-03-31	0.never art	2011-02-02	2011-05-27	2007-05-26	1980	E	2011-05-27	148000
A0088	8	4		2013-07-27	2011-05-27	2012-05-24	2012-05-24	447	485	390	2011-03-31	0.never art	2011-02-02	2011-05-27	2007-05-26	1980	E	2011-05-27	148000
A0088	8	5		2013-07-27	2011-05-27	2012-09-26	2012-09-26	447	485	387	2011-03-31	0.never art	2011-02-02	2011-05-27	2007-05-26	1980	E	2011-05-27	148000
A0088	8	6		2013-07-27	2011-05-27	2013-01-31	2013-01-31	447	485	477	2011-03-31	0.never art	2011-02-02	2011-05-27	2007-05-26	1980	E	2011-05-27	148000
A0088	8	7		2013-07-27	2011-05-27	2013-04-03	2013-04-03	447	485	386	2011-03-31	0.never art	2011-02-02	2011-05-27	2007-05-26	1980	E	2011-05-27	148000
A0088	8	8		2013-07-27	2011-05-27	2013-07-27	2013-07-27	447	485	485	2011-03-31	0.never art	2011-02-02	2011-05-27	2007-05-26	1980	E	2011-05-27	148000
A0089	2	1		2009-10-16	2009-06-09	2009-06-09	2009-06-09	342	455	342	2009-04-09	0.never art	2009-02-07	2009-06-09	2007-05-30	1981	B	2009-06-09	182000
A0089	2	2		2009-10-16	2009-06-09	2009-10-16	2009-10-16	342	455	455	2009-04-09	0.never art	2009-02-07	2009-06-09	2007-05-30	1981	B	2009-06-09	182000
A0090	6	1		2013-01-16	2010-10-08	2010-10-08	2010-10-08	342	433	369	2010-06-08	0.never art	2010-02-06	2010-10-08	2007-06-01	1986	E	2010-10-08	309000
A0090	6	2		2013-01-16	2010-10-08	2011-07-13	2011-07-13	342	433	393	2010-06-08	0.never art	2010-02-06	2010-10-08	2007-06-01	1986	E	2010-10-08	309000
A0090	6	3		2013-01-16	2010-10-08	2011-10-20	2011-10-20	342	433	361	2010-06-08	0.never art	2010-02-06	2010-10-08	2007-06-01	1986	E	2010-10-08	309000
A0090	6	4		2013-01-16	2010-10-08	2012-02-04	2012-02-04	342	433	219	2010-06-08	0.never art	2010-02-06	2010-10-08	2007-06-01	1986	E	2010-10-08	309000
A0090	6	5		2013-01-16	2010-10-08	2012-06-01	2012-06-01	342	433	248	2010-06-08	0.never art	2010-02-06	2010-10-08	2007-06-01	1986	E	2010-10-08	309000
A0090	6	6		2013-01-16	2010-10-08	2013-01-16	2013-01-16	342	433	433	2010-06-08	0.never art	2010-02-06	2010-10-08	2007-06-01	1986	E	2010-10-08	309000
A0091	2	1		2009-03-20	2008-06-07	2008-06-07	2008-06-07	656	614	656	2008-04-12	0.never art	2008-02-16	2008-06-07	2007-06-07	1982	E	2008-10-07	694
A0091	2	2		2009-03-20	2008-06-07	2009-03-20	2009-03-20	656	614	614	2008-04-12	0.never art	2008-02-16	2008-06-07	2007-06-07	1982	E	2008-10-07	694
A0092	12	1	2010-03-31	2010-02-26	2008-06-12	2008-06-12	2008-06-12	453	82	453	2008-04-10	0.never art	2008-02-08	2008-06-12	2007-06-08	1986	E	2008-06-12	8770
A0092	12	2	2010-03-31	2010-02-26	2008-06-12	2009-02-10	2009-02-10	453	82	304	2008-04-10	0.never art	2008-02-08	2008-06-12	2007-06-08	1986	E	2008-06-12	8770
A0092	12	3	2010-03-31	2010-02-26	2008-06-12	2009-06-09	2009-06-09	453	82	208	2008-04-10	0.never art	2008-02-08	2008-06-12	2007-06-08	1986	E	2008-06-12	8770
A0092	12	4	2010-03-31	2010-02-26	2008-06-12	2009-10-08	2009-10-08	453	82	175	2008-04-10	0.never art	2008-02-08	2008-06-12	2007-06-08	1986	E	2008-06-12	8770
A0092	12	5	2010-03-31	2010-02-26	2008-06-12	2010-02-26	2010-02-26	453	82	82	2008-04-10	0.never art	2008-02-08	2008-06-12	2007-06-08	1986	E	2008-06-12	8770
A0092	12	6	2010-03-31		2008-06-12	2010-06-10	2010-06-10	453		132	2008-04-10	1.on art	2008-02-08	2008-06-12	2007-06-08	1986	E	2008-06-12	8770
A0092	12	7	2010-03-31		2008-06-12	2010-10-09	2010-10-09	453		191	2008-04-10	1.on art	2008-02-08	2008-06-12	2007-06-08	1986	E	2008-06-12	8770
A0092	12	8	2010-03-31		2008-06-12	2011-02-10	2011-02-10	453		213	2008-04-10	1.on art	2008-02-08	2008-06-12	2007-06-08	1986	E	2008-06-12	8770
A0092	12	9	2010-03-31		2008-06-12	2011-06-24	2011-06-24	453		191	2008-04-10	1.on art	2008-02-08	2008-06-12	2007-06-08	1986	E	2008-06-12	8770
A0092	12	10	2010-03-31		2008-06-12	2011-10-12	2011-10-12	453		214	2008-04-10	1.on art	2008-02-08	2008-06-12	2007-06-08	1986	E	2008-06-12	8770
A0092	12	11	2010-03-31		2008-06-12	2012-02-16	2012-02-16	453		252	2008-04-10	1.on art	2008-02-08	2008-06-12	2007-06-08	1986	E	2008-06-12	8770
A0092	12	12	2010-03-31		2008-06-12	2012-06-08	2012-06-08	453		371	2008-04-10	1.on art	2008-02-08	2008-06-12	2007-06-08	1986	E	2008-06-12	8770
A0093	9	1	2011-05-26	2011-02-01	2009-10-10	2009-10-10	2009-10-10	448	211	448	2009-08-10	0.never art	2009-06-10	2009-10-10	2007-06-08	1974	E	2009-12-16	50300
A0093	9	2	2011-05-26	2011-02-01	2009-10-10	2010-02-13	2010-02-13	448	211	321	2009-08-10	0.never art	2009-06-10	2009-10-10	2007-06-08	1974	E	2009-12-16	50300
A0093	9	3	2011-05-26	2011-02-01	2009-10-10	2010-06-08	2010-06-08	448	211	295	2009-08-10	0.never art	2009-06-10	2009-10-10	2007-06-08	1974	E	2009-12-16	50300
A0093	9	4	2011-05-26	2011-02-01	2009-10-10	2010-10-15	2010-10-15	448	211	231	2009-08-10	0.never art	2009-06-10	2009-10-10	2007-06-08	1974	E	2009-12-16	50300
A0093	9	5	2011-05-26	2011-02-01	2009-10-10	2011-02-01	2011-02-01	448	211	211	2009-08-10	0.never art	2009-06-10	2009-10-10	2007-06-08	1974	E	2009-12-16	50300
A0093	9	6	2011-05-26		2009-10-10	2011-05-31	2011-05-31	448		283	2009-08-10	1.on art	2009-06-10	2009-10-10	2007-06-08	1974	E	2009-12-16	50300
A0093	9	7	2011-05-26		2009-10-10	2011-10-07	2011-10-07	448		291	2009-08-10	1.on art	2009-06-10	2009-10-10	2007-06-08	1974	E	2009-12-16	50300
A0093	9	8	2011-05-26		2009-10-10	2012-02-08	2012-02-08	448		290	2009-08-10	1.on art	2009-06-10	2009-10-10	2007-06-08	1974	E	2009-12-16	50300
A0093	9	9	2011-05-26		2009-10-10	2012-06-07	2012-06-07	448		409	2009-08-10	1.on art	2009-06-10	2009-10-10	2007-06-08	1974	E	2009-12-16	50300
A0094	12	1		2012-07-11	2008-02-07	2008-02-07	2008-02-07	448	564	743	2007-10-08	0.never art	2007-06-08	2008-02-07	2007-06-08	1979	E	2008-02-07	27800
A0094	12	2		2012-07-11	2008-02-07	2008-06-11	2008-06-11	448	564	725	2007-10-08	0.never art	2007-06-08	2008-02-07	2007-06-08	1979	E	2008-02-07	27800
A0094	12	3		2012-07-11	2008-02-07	2008-12-02	2008-12-02	448	564	537	2007-10-08	0.never art	2007-06-08	2008-02-07	2007-06-08	1979	E	2008-02-07	27800
A0094	12	4		2012-07-11	2008-02-07	2009-05-06	2009-05-06	448	564	706	2007-10-08	0.never art	2007-06-08	2008-02-07	2007-06-08	1979	E	2008-02-07	27800
A0094	12	5		2012-07-11	2008-02-07	2009-09-16	2009-09-16	448	564	636	2007-10-08	0.never art	2007-06-08	2008-02-07	2007-06-08	1979	E	2008-02-07	27800
A0094	12	6		2012-07-11	2008-02-07	2010-01-26	2010-01-26	448	564	575	2007-10-08	0.never art	2007-06-08	2008-02-07	2007-06-08	1979	E	2008-02-07	27800
A0094	12	7		2012-07-11	2008-02-07	2010-06-05	2010-06-05	448	564	618	2007-10-08	0.never art	2007-06-08	2008-02-07	2007-06-08	1979	E	2008-02-07	27800
A0094	12	8		2012-07-11	2008-02-07	2011-01-25	2011-01-25	448	564	536	2007-10-08	0.never art	2007-06-08	2008-02-07	2007-06-08	1979	E	2008-02-07	27800
A0094	12	9		2012-07-11	2008-02-07	2011-06-22	2011-06-22	448	564	493	2007-10-08	0.never art	2007-06-08	2008-02-07	2007-06-08	1979	E	2008-02-07	27800
A0094	12	10		2012-07-11	2008-02-07	2011-09-30	2011-09-30	448	564	610	2007-10-08	0.never art	2007-06-08	2008-02-07	2007-06-08	1979	E	2008-02-07	27800
A0094	12	11		2012-07-11	2008-02-07	2012-04-04	2012-04-04	448	564	506	2007-10-08	0.never art	2007-06-08	2008-02-07	2007-06-08	1979	E	2008-02-07	27800
A0094	12	12		2012-07-11	2008-02-07	2012-07-11	2012-07-11	448	564	564	2007-10-08	0.never art	2007-06-08	2008-02-07	2007-06-08	1979	E	2008-02-07	27800
A0095	15	1		2013-08-29	2007-10-12	2007-10-12	2007-10-12	803	216	803	2007-08-12	0.never art	2007-06-12	2007-10-12	2007-06-12	1976	E	2007-10-24	29300
A0095	15	2		2013-08-29	2007-10-12	2008-06-12	2008-06-12	803	216	595	2007-08-12	0.never art	2007-06-12	2007-10-12	2007-06-12	1976	E	2007-10-24	29300
A0095	15	3		2013-08-29	2007-10-12	2009-02-12	2009-02-12	803	216	518	2007-08-12	0.never art	2007-06-12	2007-10-12	2007-06-12	1976	E	2007-10-24	29300
A0095	15	4		2013-08-29	2007-10-12	2009-06-11	2009-06-11	803	216	428	2007-08-12	0.never art	2007-06-12	2007-10-12	2007-06-12	1976	E	2007-10-24	29300
A0095	15	5		2013-08-29	2007-10-12	2009-10-15	2009-10-15	803	216	439	2007-08-12	0.never art	2007-06-12	2007-10-12	2007-06-12	1976	E	2007-10-24	29300
A0095	15	6		2013-08-29	2007-10-12	2010-02-12	2010-02-12	803	216	436	2007-08-12	0.never art	2007-06-12	2007-10-12	2007-06-12	1976	E	2007-10-24	29300
A0095	15	7		2013-08-29	2007-10-12	2010-06-12	2010-06-12	803	216	453	2007-08-12	0.never art	2007-06-12	2007-10-12	2007-06-12	1976	E	2007-10-24	29300
A0095	15	8		2013-08-29	2007-10-12	2010-10-12	2010-10-12	803	216	496	2007-08-12	0.never art	2007-06-12	2007-10-12	2007-06-12	1976	E	2007-10-24	29300
A0095	15	9		2013-08-29	2007-10-12	2011-03-31	2011-03-31	803	216	466	2007-08-12	0.never art	2007-06-12	2007-10-12	2007-06-12	1976	E	2007-10-24	29300
A0095	15	10		2013-08-29	2007-10-12	2011-06-10	2011-06-10	803	216	481	2007-08-12	0.never art	2007-06-12	2007-10-12	2007-06-12	1976	E	2007-10-24	29300
A0095	15	11		2013-08-29	2007-10-12	2011-10-11	2011-10-11	803	216	481	2007-08-12	0.never art	2007-06-12	2007-10-12	2007-06-12	1976	E	2007-10-24	29300
A0095	15	12		2013-08-29	2007-10-12	2012-02-11	2012-02-11	803	216	324	2007-08-12	0.never art	2007-06-12	2007-10-12	2007-06-12	1976	E	2007-10-24	29300
A0095	15	13		2013-08-29	2007-10-12	2012-06-12	2012-06-12	803	216	285	2007-08-12	0.never art	2007-06-12	2007-10-12	2007-06-12	1976	E	2007-10-24	29300
A0095	15	14		2013-08-29	2007-10-12	2013-01-17	2013-01-17	803	216	347	2007-08-12	0.never art	2007-06-12	2007-10-12	2007-06-12	1976	E	2007-10-24	29300
A0095	15	15		2013-08-29	2007-10-12	2013-08-29	2013-08-29	803	216	216	2007-08-12	0.never art	2007-06-12	2007-10-12	2007-06-12	1976	E	2007-10-24	29300
A0096	11	1	2010-04-01	2010-02-11	2009-06-10	2009-06-10	2009-06-10	308	191	308	2009-04-12	0.never art	2009-02-12	2009-06-10	2007-06-12	1984	E	2009-06-10	726000
A0096	11	2	2010-04-01	2010-02-11	2009-06-10	2009-10-13	2009-10-13	308	191	212	2009-04-12	0.never art	2009-02-12	2009-06-10	2007-06-12	1984	E	2009-06-10	726000
A0096	11	3	2010-04-01	2010-02-11	2009-06-10	2010-02-11	2010-02-11	308	191	191	2009-04-12	0.never art	2009-02-12	2009-06-10	2007-06-12	1984	E	2009-06-10	726000
A0096	11	4	2010-04-01		2009-06-10	2010-06-29	2010-06-29	308		330	2009-04-12	1.on art	2009-02-12	2009-06-10	2007-06-12	1984	E	2009-06-10	726000
A0096	11	5	2010-04-01		2009-06-10	2010-10-12	2010-10-12	308		479	2009-04-12	1.on art	2009-02-12	2009-06-10	2007-06-12	1984	E	2009-06-10	726000
A0096	11	6	2010-04-01		2009-06-10	2011-02-16	2011-02-16	308		425	2009-04-12	1.on art	2009-02-12	2009-06-10	2007-06-12	1984	E	2009-06-10	726000
A0096	11	7	2010-04-01		2009-06-10	2011-06-15	2011-06-15	308		388	2009-04-12	1.on art	2009-02-12	2009-06-10	2007-06-12	1984	E	2009-06-10	726000
A0096	11	8	2010-04-01		2009-06-10	2011-10-11	2011-10-11	308		626	2009-04-12	1.on art	2009-02-12	2009-06-10	2007-06-12	1984	E	2009-06-10	726000
A0096	11	9	2010-04-01		2009-06-10	2012-02-17	2012-02-17	308		535	2009-04-12	1.on art	2009-02-12	2009-06-10	2007-06-12	1984	E	2009-06-10	726000
A0096	11	10	2010-04-01		2009-06-10	2012-06-15	2012-06-15	308		495	2009-04-12	1.on art	2009-02-12	2009-06-10	2007-06-12	1984	E	2009-06-10	726000
A0096	11	11	2010-04-01		2009-06-10	2013-02-01	2013-02-01	308		521	2009-04-12	1.on art	2009-02-12	2009-06-10	2007-06-12	1984	E	2009-06-10	726000
A0097	10	1		2013-08-30	2010-02-10	2010-02-10	2010-02-10	503	380	503	2009-12-12	0.never art	2009-10-13	2010-02-10	2007-06-13	1988	E	2010-02-10	74000
A0097	10	2		2013-08-30	2010-02-10	2010-06-04	2010-06-04	503	380	427	2009-12-12	0.never art	2009-10-13	2010-02-10	2007-06-13	1988	E	2010-02-10	74000
A0097	10	3		2013-08-30	2010-02-10	2010-10-05	2010-10-05	503	380	372	2009-12-12	0.never art	2009-10-13	2010-02-10	2007-06-13	1988	E	2010-02-10	74000
A0097	10	4		2013-08-30	2010-02-10	2011-02-16	2011-02-16	503	380	496	2009-12-12	0.never art	2009-10-13	2010-02-10	2007-06-13	1988	E	2010-02-10	74000
A0097	10	5		2013-08-30	2010-02-10	2011-06-14	2011-06-14	503	380	481	2009-12-12	0.never art	2009-10-13	2010-02-10	2007-06-13	1988	E	2010-02-10	74000
A0097	10	6		2013-08-30	2010-02-10	2011-11-17	2011-11-17	503	380	452	2009-12-12	0.never art	2009-10-13	2010-02-10	2007-06-13	1988	E	2010-02-10	74000
A0097	10	7		2013-08-30	2010-02-10	2012-02-08	2012-02-08	503	380	391	2009-12-12	0.never art	2009-10-13	2010-02-10	2007-06-13	1988	E	2010-02-10	74000
A0097	10	8		2013-08-30	2010-02-10	2012-06-26	2012-06-26	503	380	683	2009-12-12	0.never art	2009-10-13	2010-02-10	2007-06-13	1988	E	2010-02-10	74000
A0097	10	9		2013-08-30	2010-02-10	2012-10-18	2012-10-18	503	380	702	2009-12-12	0.never art	2009-10-13	2010-02-10	2007-06-13	1988	E	2010-02-10	74000
A0097	10	10		2013-08-30	2010-02-10	2013-08-30	2013-08-30	503	380	380	2009-12-12	0.never art	2009-10-13	2010-02-10	2007-06-13	1988	E	2010-02-10	74000
A0098	1	1		2008-10-15	2008-10-15	2008-10-15	2008-10-15	378	378	378	2008-08-13	0.never art	2008-06-12	2008-10-15	2007-06-13	1982	E	2008-10-15	50100
A0099	10	1		2013-02-28	2010-02-16	2010-02-16	2010-02-16	576	244	576	2009-12-15	0.never art	2009-10-14	2010-02-16	2007-06-14	1987	E	2010-02-16	75900
A0099	10	2		2013-02-28	2010-02-16	2010-06-15	2010-06-15	576	244	405	2009-12-15	0.never art	2009-10-14	2010-02-16	2007-06-14	1987	E	2010-02-16	75900
A0099	10	3		2013-02-28	2010-02-16	2010-10-15	2010-10-15	576	244	251	2009-12-15	0.never art	2009-10-14	2010-02-16	2007-06-14	1987	E	2010-02-16	75900
A0099	10	4		2013-02-28	2010-02-16	2011-02-16	2011-02-16	576	244	460	2009-12-15	0.never art	2009-10-14	2010-02-16	2007-06-14	1987	E	2010-02-16	75900
A0099	10	5		2013-02-28	2010-02-16	2011-06-22	2011-06-22	576	244	429	2009-12-15	0.never art	2009-10-14	2010-02-16	2007-06-14	1987	E	2010-02-16	75900
A0099	10	6		2013-02-28	2010-02-16	2011-10-14	2011-10-14	576	244	379	2009-12-15	0.never art	2009-10-14	2010-02-16	2007-06-14	1987	E	2010-02-16	75900
A0099	10	7		2013-02-28	2010-02-16	2012-02-21	2012-02-21	576	244	285	2009-12-15	0.never art	2009-10-14	2010-02-16	2007-06-14	1987	E	2010-02-16	75900
A0099	10	8		2013-02-28	2010-02-16	2012-06-19	2012-06-19	576	244	263	2009-12-15	0.never art	2009-10-14	2010-02-16	2007-06-14	1987	E	2010-02-16	75900
A0099	10	9		2013-02-28	2010-02-16	2012-10-30	2012-10-30	576	244	328	2009-12-15	0.never art	2009-10-14	2010-02-16	2007-06-14	1987	E	2010-02-16	75900
A0099	10	10		2013-02-28	2010-02-16	2013-02-28	2013-02-28	576	244	244	2009-12-15	0.never art	2009-10-14	2010-02-16	2007-06-14	1987	E	2010-02-16	75900
A0100	5	1		2010-02-16	2008-06-12	2008-06-12	2008-06-12	499	404	499	2008-04-13	0.never art	2008-02-14	2008-06-12	2007-06-14	1985	E	2008-06-12	225000
A0100	5	2		2010-02-16	2008-06-12	2009-02-13	2009-02-13	499	404	318	2008-04-13	0.never art	2008-02-14	2008-06-12	2007-06-14	1985	E	2008-06-12	225000
A0100	5	3		2010-02-16	2008-06-12	2009-06-17	2009-06-17	499	404	380	2008-04-13	0.never art	2008-02-14	2008-06-12	2007-06-14	1985	E	2008-06-12	225000
A0100	5	4		2010-02-16	2008-06-12	2009-10-14	2009-10-14	499	404	477	2008-04-13	0.never art	2008-02-14	2008-06-12	2007-06-14	1985	E	2008-06-12	225000
A0100	5	5		2010-02-16	2008-06-12	2010-02-16	2010-02-16	499	404	404	2008-04-13	0.never art	2008-02-14	2008-06-12	2007-06-14	1985	E	2008-06-12	225000
A0101	1	1		2007-10-19	2007-10-19	2007-10-19	2007-10-19	251	251	251	2007-08-17	0.never art	2007-06-15	2007-10-19	2007-06-15	1981	E	2007-10-24	1460000
A0102	8	1		2011-07-21	2008-06-21	2008-06-21	2008-06-21	424	217	424	2008-04-20	0.never art	2008-02-19	2008-06-21	2007-06-21	1985	E	2008-09-09	1210000
A0102	8	2		2011-07-21	2008-06-21	2009-03-24	2009-03-24	424	217	437	2008-04-20	0.never art	2008-02-19	2008-06-21	2007-06-21	1985	E	2008-09-09	1210000
A0102	8	3		2011-07-21	2008-06-21	2009-07-02	2009-07-02	424	217	289	2008-04-20	0.never art	2008-02-19	2008-06-21	2007-06-21	1985	E	2008-09-09	1210000
A0102	8	4		2011-07-21	2008-06-21	2010-03-17	2010-03-17	424	217	382	2008-04-20	0.never art	2008-02-19	2008-06-21	2007-06-21	1985	E	2008-09-09	1210000
A0102	8	5		2011-07-21	2008-06-21	2010-06-23	2010-06-23	424	217	438	2008-04-20	0.never art	2008-02-19	2008-06-21	2007-06-21	1985	E	2008-09-09	1210000
A0102	8	6		2011-07-21	2008-06-21	2010-10-21	2010-10-21	424	217	272	2008-04-20	0.never art	2008-02-19	2008-06-21	2007-06-21	1985	E	2008-09-09	1210000
A0102	8	7		2011-07-21	2008-06-21	2011-03-04	2011-03-04	424	217	317	2008-04-20	0.never art	2008-02-19	2008-06-21	2007-06-21	1985	E	2008-09-09	1210000
A0102	8	8		2011-07-21	2008-06-21	2011-07-21	2011-07-21	424	217	217	2008-04-20	0.never art	2008-02-19	2008-06-21	2007-06-21	1985	E	2008-09-09	1210000
A0103	5	1		2013-10-15	2011-06-22	2011-06-22	2011-06-22	387	605	387	2011-04-23	0.never art	2011-02-22	2011-06-22	2007-06-23	1974	E	2011-06-22	203000
A0103	5	2		2013-10-15	2011-06-22	2012-02-09	2012-02-09	387	605	395	2011-04-23	0.never art	2011-02-22	2011-06-22	2007-06-23	1974	E	2011-06-22	203000
A0103	5	3		2013-10-15	2011-06-22	2012-06-15	2012-06-15	387	605	443	2011-04-23	0.never art	2011-02-22	2011-06-22	2007-06-23	1974	E	2011-06-22	203000
A0103	5	4		2013-10-15	2011-06-22	2012-10-20	2012-10-20	387	605	480	2011-04-23	0.never art	2011-02-22	2011-06-22	2007-06-23	1974	E	2011-06-22	203000
A0103	5	5		2013-10-15	2011-06-22	2013-10-15	2013-10-15	387	605	605	2011-04-23	0.never art	2011-02-22	2011-06-22	2007-06-23	1974	E	2011-06-22	203000
A0104	9	1		2012-05-11	2009-03-04	2009-03-04	2009-03-04	397	361	397	2009-01-01	0.never art	2008-10-31	2009-03-04	2007-06-27	1982	E	2009-03-04	114000
A0104	9	2		2012-05-11	2009-03-04	2009-07-01	2009-07-01	397	361	311	2009-01-01	0.never art	2008-10-31	2009-03-04	2007-06-27	1982	E	2009-03-04	114000
A0104	9	3		2012-05-11	2009-03-04	2009-10-27	2009-10-27	397	361	352	2009-01-01	0.never art	2008-10-31	2009-03-04	2007-06-27	1982	E	2009-03-04	114000
A0104	9	4		2012-05-11	2009-03-04	2010-03-16	2010-03-16	397	361	418	2009-01-01	0.never art	2008-10-31	2009-03-04	2007-06-27	1982	E	2009-03-04	114000
A0104	9	5		2012-05-11	2009-03-04	2010-07-17	2010-07-17	397	361	387	2009-01-01	0.never art	2008-10-31	2009-03-04	2007-06-27	1982	E	2009-03-04	114000
A0104	9	6		2012-05-11	2009-03-04	2010-11-30	2010-11-30	397	361	462	2009-01-01	0.never art	2008-10-31	2009-03-04	2007-06-27	1982	E	2009-03-04	114000
A0104	9	7		2012-05-11	2009-03-04	2011-03-18	2011-03-18	397	361	424	2009-01-01	0.never art	2008-10-31	2009-03-04	2007-06-27	1982	E	2009-03-04	114000
A0104	9	8		2012-05-11	2009-03-04	2011-07-13	2011-07-13	397	361	396	2009-01-01	0.never art	2008-10-31	2009-03-04	2007-06-27	1982	E	2009-03-04	114000
A0104	9	9		2012-05-11	2009-03-04	2012-05-11	2012-05-11	397	361	361	2009-01-01	0.never art	2008-10-31	2009-03-04	2007-06-27	1982	E	2009-03-04	114000
A0105	11	1	2012-02-21	2012-02-01	2008-06-27	2008-06-27	2008-06-27	335	30	335	2008-04-28	0.never art	2008-02-28	2008-06-27	2007-06-28	1976	E	2008-07-02	381000
A0105	11	2	2012-02-21	2012-02-01	2008-06-27	2008-12-18	2008-12-18	335	30	384	2008-04-28	0.never art	2008-02-28	2008-06-27	2007-06-28	1976	E	2008-07-02	381000
A0105	11	3	2012-02-21	2012-02-01	2008-06-27	2009-02-24	2009-02-24	335	30	385	2008-04-28	0.never art	2008-02-28	2008-06-27	2007-06-28	1976	E	2008-07-02	381000
A0105	11	4	2012-02-21	2012-02-01	2008-06-27	2009-06-30	2009-06-30	335	30	242	2008-04-28	0.never art	2008-02-28	2008-06-27	2007-06-28	1976	E	2008-07-02	381000
A0105	11	5	2012-02-21	2012-02-01	2008-06-27	2009-10-28	2009-10-28	335	30	208	2008-04-28	0.never art	2008-02-28	2008-06-27	2007-06-28	1976	E	2008-07-02	381000
A0105	11	6	2012-02-21	2012-02-01	2008-06-27	2010-02-24	2010-02-24	335	30	266	2008-04-28	0.never art	2008-02-28	2008-06-27	2007-06-28	1976	E	2008-07-02	381000
A0105	11	7	2012-02-21	2012-02-01	2008-06-27	2011-03-04	2011-03-04	335	30	183	2008-04-28	0.never art	2008-02-28	2008-06-27	2007-06-28	1976	E	2008-07-02	381000
A0105	11	8	2012-02-21	2012-02-01	2008-06-27	2012-02-01	2012-02-01	335	30	30	2008-04-28	0.never art	2008-02-28	2008-06-27	2007-06-28	1976	E	2008-07-02	381000
A0105	11	9	2012-02-21		2008-06-27	2012-06-27	2012-06-27	335		199	2008-04-28	1.on art	2008-02-28	2008-06-27	2007-06-28	1976	E	2008-07-02	381000
A0105	11	10	2012-02-21		2008-06-27	2012-11-22	2012-11-22	335		273	2008-04-28	1.on art	2008-02-28	2008-06-27	2007-06-28	1976	E	2008-07-02	381000
A0105	11	11	2012-02-21		2008-06-27	2013-02-07	2013-02-07	335		252	2008-04-28	1.on art	2008-02-28	2008-06-27	2007-06-28	1976	E	2008-07-02	381000
A0106	7	1		2013-08-20	2011-11-17	2011-11-17	2011-11-17	552	684	552	2011-09-11	0.never art	2011-07-07	2011-11-17	2007-07-03	1979	E	2011-11-17	62049
A0106	7	2		2013-08-20	2011-11-17	2012-03-13	2012-03-13	552	684	696	2011-09-11	0.never art	2011-07-07	2011-11-17	2007-07-03	1979	E	2011-11-17	62049
A0106	7	3		2013-08-20	2011-11-17	2012-06-21	2012-06-21	552	684	439	2011-09-11	0.never art	2011-07-07	2011-11-17	2007-07-03	1979	E	2011-11-17	62049
A0106	7	4		2013-08-20	2011-11-17	2012-11-21	2012-11-21	552	684	317	2011-09-11	0.never art	2011-07-07	2011-11-17	2007-07-03	1979	E	2011-11-17	62049
A0106	7	5		2013-08-20	2011-11-17	2013-01-15	2013-01-15	552	684	310	2011-09-11	0.never art	2011-07-07	2011-11-17	2007-07-03	1979	E	2011-11-17	62049
A0106	7	6		2013-08-20	2011-11-17	2013-03-20	2013-03-20	552	684	530	2011-09-11	0.never art	2011-07-07	2011-11-17	2007-07-03	1979	E	2011-11-17	62049
A0106	7	7		2013-08-20	2011-11-17	2013-08-20	2013-08-20	552	684	684	2011-09-11	0.never art	2011-07-07	2011-11-17	2007-07-03	1979	E	2011-11-17	62049
A0107	18	1		2013-11-19	2007-11-23	2007-11-23	2007-11-23	612	392	612	2007-09-16	0.never art	2007-07-11	2007-11-23	2007-07-11	1973	E	2007-12-11	14200
A0107	18	2		2013-11-19	2007-11-23	2008-07-10	2008-07-10	612	392	512	2007-09-16	0.never art	2007-07-11	2007-11-23	2007-07-11	1973	E	2007-12-11	14200
A0107	18	3		2013-11-19	2007-11-23	2008-11-13	2008-11-13	612	392	455	2007-09-16	0.never art	2007-07-11	2007-11-23	2007-07-11	1973	E	2007-12-11	14200
A0107	18	4		2013-11-19	2007-11-23	2009-03-11	2009-03-11	612	392	506	2007-09-16	0.never art	2007-07-11	2007-11-23	2007-07-11	1973	E	2007-12-11	14200
A0107	18	5		2013-11-19	2007-11-23	2009-07-15	2009-07-15	612	392	520	2007-09-16	0.never art	2007-07-11	2007-11-23	2007-07-11	1973	E	2007-12-11	14200
A0107	18	6		2013-11-19	2007-11-23	2009-11-11	2009-11-11	612	392	378	2007-09-16	0.never art	2007-07-11	2007-11-23	2007-07-11	1973	E	2007-12-11	14200
A0107	18	7		2013-11-19	2007-11-23	2010-03-11	2010-03-11	612	392	443	2007-09-16	0.never art	2007-07-11	2007-11-23	2007-07-11	1973	E	2007-12-11	14200
A0107	18	8		2013-11-19	2007-11-23	2010-07-13	2010-07-13	612	392	488	2007-09-16	0.never art	2007-07-11	2007-11-23	2007-07-11	1973	E	2007-12-11	14200
A0107	18	9		2013-11-19	2007-11-23	2010-11-11	2010-11-11	612	392	385	2007-09-16	0.never art	2007-07-11	2007-11-23	2007-07-11	1973	E	2007-12-11	14200
A0107	18	10		2013-11-19	2007-11-23	2011-03-11	2011-03-11	612	392	435	2007-09-16	0.never art	2007-07-11	2007-11-23	2007-07-11	1973	E	2007-12-11	14200
A0107	18	11		2013-11-19	2007-11-23	2011-07-12	2011-07-12	612	392	381	2007-09-16	0.never art	2007-07-11	2007-11-23	2007-07-11	1973	E	2007-12-11	14200
A0107	18	12		2013-11-19	2007-11-23	2011-11-11	2011-11-11	612	392	343	2007-09-16	0.never art	2007-07-11	2007-11-23	2007-07-11	1973	E	2007-12-11	14200
A0107	18	13		2013-11-19	2007-11-23	2012-03-13	2012-03-13	612	392	551	2007-09-16	0.never art	2007-07-11	2007-11-23	2007-07-11	1973	E	2007-12-11	14200
A0107	18	14		2013-11-19	2007-11-23	2012-07-11	2012-07-11	612	392	498	2007-09-16	0.never art	2007-07-11	2007-11-23	2007-07-11	1973	E	2007-12-11	14200
A0107	18	15		2013-11-19	2007-11-23	2012-08-03	2012-08-03	612	392	430	2007-09-16	0.never art	2007-07-11	2007-11-23	2007-07-11	1973	E	2007-12-11	14200
A0107	18	16		2013-11-19	2007-11-23	2012-11-14	2012-11-14	612	392	528	2007-09-16	0.never art	2007-07-11	2007-11-23	2007-07-11	1973	E	2007-12-11	14200
A0107	18	17		2013-11-19	2007-11-23	2013-03-09	2013-03-09	612	392	439	2007-09-16	0.never art	2007-07-11	2007-11-23	2007-07-11	1973	E	2007-12-11	14200
A0107	18	18		2013-11-19	2007-11-23	2013-11-19	2013-11-19	612	392	392	2007-09-16	0.never art	2007-07-11	2007-11-23	2007-07-11	1973	E	2007-12-11	14200
A0108	1	1		2007-11-06	2007-11-06	2007-11-06	2007-11-06	673	673	673	2007-09-08	0.never art	2007-07-12	2007-11-06	2007-07-12	1980	E	2007-11-06	2310
A0109	1	1		2009-03-14	2009-03-14	2009-03-14	2009-03-14	368	368	368	2009-01-10	0.never art	2008-11-08	2009-03-14	2007-07-18	1984	E	2009-04-22	41700
A0110	11	1		2011-11-23	2008-07-22	2008-07-22	2008-07-22	571	617	571	2008-05-21	0.never art	2008-03-20	2008-07-22	2007-07-19	1986	E	2008-07-22	20300
A0110	11	2		2011-11-23	2008-07-22	2008-11-28	2008-11-28	571	617	621	2008-05-21	0.never art	2008-03-20	2008-07-22	2007-07-19	1986	E	2008-07-22	20300
A0110	11	3		2011-11-23	2008-07-22	2009-03-19	2009-03-19	571	617	457	2008-05-21	0.never art	2008-03-20	2008-07-22	2007-07-19	1986	E	2008-07-22	20300
A0110	11	4		2011-11-23	2008-07-22	2009-07-21	2009-07-21	571	617	544	2008-05-21	0.never art	2008-03-20	2008-07-22	2007-07-19	1986	E	2008-07-22	20300
A0110	11	5		2011-11-23	2008-07-22	2009-11-18	2009-11-18	571	617	457	2008-05-21	0.never art	2008-03-20	2008-07-22	2007-07-19	1986	E	2008-07-22	20300
A0110	11	6		2011-11-23	2008-07-22	2010-03-17	2010-03-17	571	617	495	2008-05-21	0.never art	2008-03-20	2008-07-22	2007-07-19	1986	E	2008-07-22	20300
A0110	11	7		2011-11-23	2008-07-22	2010-07-20	2010-07-20	571	617	425	2008-05-21	0.never art	2008-03-20	2008-07-22	2007-07-19	1986	E	2008-07-22	20300
A0110	11	8		2011-11-23	2008-07-22	2011-01-13	2011-01-13	571	617	625	2008-05-21	0.never art	2008-03-20	2008-07-22	2007-07-19	1986	E	2008-07-22	20300
A0110	11	9		2011-11-23	2008-07-22	2011-04-07	2011-04-07	571	617	819	2008-05-21	0.never art	2008-03-20	2008-07-22	2007-07-19	1986	E	2008-07-22	20300
A0110	11	10		2011-11-23	2008-07-22	2011-07-20	2011-07-20	571	617	727	2008-05-21	0.never art	2008-03-20	2008-07-22	2007-07-19	1986	E	2008-07-22	20300
A0110	11	11		2011-11-23	2008-07-22	2011-11-23	2011-11-23	571	617	617	2008-05-21	0.never art	2008-03-20	2008-07-22	2007-07-19	1986	E	2008-07-22	20300
A0111	12	1		2012-08-09	2008-11-26	2008-11-26	2008-11-26	477	474	477	2008-09-24	0.never art	2008-07-24	2008-11-26	2007-07-24	1985	E	2008-11-26	63800
A0111	12	2		2012-08-09	2008-11-26	2009-03-24	2009-03-24	477	474	615	2008-09-24	0.never art	2008-07-24	2008-11-26	2007-07-24	1985	E	2008-11-26	63800
A0111	12	3		2012-08-09	2008-11-26	2009-07-23	2009-07-23	477	474	556	2008-09-24	0.never art	2008-07-24	2008-11-26	2007-07-24	1985	E	2008-11-26	63800
A0111	12	4		2012-08-09	2008-11-26	2009-11-24	2009-11-24	477	474	531	2008-09-24	0.never art	2008-07-24	2008-11-26	2007-07-24	1985	E	2008-11-26	63800
A0111	12	5		2012-08-09	2008-11-26	2010-03-24	2010-03-24	477	474	706	2008-09-24	0.never art	2008-07-24	2008-11-26	2007-07-24	1985	E	2008-11-26	63800
A0111	12	6		2012-08-09	2008-11-26	2010-07-23	2010-07-23	477	474	548	2008-09-24	0.never art	2008-07-24	2008-11-26	2007-07-24	1985	E	2008-11-26	63800
A0111	12	7		2012-08-09	2008-11-26	2010-11-26	2010-11-26	477	474	488	2008-09-24	0.never art	2008-07-24	2008-11-26	2007-07-24	1985	E	2008-11-26	63800
A0111	12	8		2012-08-09	2008-11-26	2011-03-24	2011-03-24	477	474	519	2008-09-24	0.never art	2008-07-24	2008-11-26	2007-07-24	1985	E	2008-11-26	63800
A0111	12	9		2012-08-09	2008-11-26	2011-07-26	2011-07-26	477	474	532	2008-09-24	0.never art	2008-07-24	2008-11-26	2007-07-24	1985	E	2008-11-26	63800
A0111	12	10		2012-08-09	2008-11-26	2011-12-14	2011-12-14	477	474	593	2008-09-24	0.never art	2008-07-24	2008-11-26	2007-07-24	1985	E	2008-11-26	63800
A0111	12	11		2012-08-09	2008-11-26	2012-03-23	2012-03-23	477	474	493	2008-09-24	0.never art	2008-07-24	2008-11-26	2007-07-24	1985	E	2008-11-26	63800
A0111	12	12		2012-08-09	2008-11-26	2012-08-09	2012-08-09	477	474	474	2008-09-24	0.never art	2008-07-24	2008-11-26	2007-07-24	1985	E	2008-11-26	63800
A0112	9	1		2013-09-06	2011-08-02	2011-08-02	2011-08-02	707	421	707	2011-05-19	0.never art	2011-03-15	2011-07-23	2007-07-24	1987	E	2011-08-02	391
A0112	9	2		2013-09-06	2011-08-02	2011-12-01	2011-12-01	707	421	744	2011-05-19	0.never art	2011-03-15	2011-07-23	2007-07-24	1987	E	2011-08-02	391
A0112	9	3		2013-09-06	2011-08-02	2011-12-15	2011-12-15	707	421	920	2011-05-19	0.never art	2011-03-15	2011-07-23	2007-07-24	1987	E	2011-08-02	391
A0112	9	4		2013-09-06	2011-08-02	2012-03-15	2012-03-15	707	421	861	2011-05-19	0.never art	2011-03-15	2011-07-23	2007-07-24	1987	E	2011-08-02	391
A0112	9	5		2013-09-06	2011-08-02	2012-07-19	2012-07-19	707	421	976	2011-05-19	0.never art	2011-03-15	2011-07-23	2007-07-24	1987	E	2011-08-02	391
A0112	9	6		2013-09-06	2011-08-02	2012-11-15	2012-11-15	707	421	475	2011-05-19	0.never art	2011-03-15	2011-07-23	2007-07-24	1987	E	2011-08-02	391
A0112	9	7		2013-09-06	2011-08-02	2012-12-04	2012-12-04	707	421	786	2011-05-19	0.never art	2011-03-15	2011-07-23	2007-07-24	1987	E	2011-08-02	391
A0112	9	8		2013-09-06	2011-08-02	2013-05-11	2013-05-11	707	421	626	2011-05-19	0.never art	2011-03-15	2011-07-23	2007-07-24	1987	E	2011-08-02	391
A0112	9	9		2013-09-06	2011-08-02	2013-09-06	2013-09-06	707	421	421	2011-05-19	0.never art	2011-03-15	2011-07-23	2007-07-24	1987	E	2011-08-02	391
A0113	7	1	2012-10-17	2012-08-07	2011-07-26	2011-07-26	2011-07-26	338	255	338	2011-05-27	0.never art	2011-03-29	2011-07-26	2007-07-26	1985	E	2011-07-26	6329
A0113	7	2	2012-10-17	2012-08-07	2011-07-26	2011-11-25	2011-11-25	338	255	337	2011-05-27	0.never art	2011-03-29	2011-07-26	2007-07-26	1985	E	2011-07-26	6329
A0113	7	3	2012-10-17	2012-08-07	2011-07-26	2012-03-22	2012-03-22	338	255	261	2011-05-27	0.never art	2011-03-29	2011-07-26	2007-07-26	1985	E	2011-07-26	6329
A0113	7	4	2012-10-17	2012-08-07	2011-07-26	2012-07-24	2012-07-24	338	255	264	2011-05-27	0.never art	2011-03-29	2011-07-26	2007-07-26	1985	E	2011-07-26	6329
A0113	7	5	2012-10-17	2012-08-07	2011-07-26	2012-08-07	2012-08-07	338	255	255	2011-05-27	0.never art	2011-03-29	2011-07-26	2007-07-26	1985	E	2011-07-26	6329
A0113	7	6	2012-10-17		2011-07-26	2012-11-27	2012-11-27	338		449	2011-05-27	1.on art	2011-03-29	2011-07-26	2007-07-26	1985	E	2011-07-26	6329
A0113	7	7	2012-10-17		2011-07-26	2013-07-11	2013-07-11	338		442	2011-05-27	1.on art	2011-03-29	2011-07-26	2007-07-26	1985	E	2011-07-26	6329
A0114	1	1		2009-12-16	2009-12-16	2009-12-16	2009-12-16	597	597	597	2009-10-10	0.never art	2009-08-05	2009-12-16	2007-08-03	1982	E	2009-12-16	651000
A0115	2	1	2009-04-08	2008-12-04	2008-08-05	2008-08-05	2008-08-05	185	111	185	2008-06-05	0.never art	2008-04-05	2008-08-05	2007-08-04	1983	E	2008-08-05	805000
A0115	2	2	2009-04-08	2008-12-04	2008-08-05	2008-12-04	2008-12-04	185	111	111	2008-06-05	0.never art	2008-04-05	2008-08-05	2007-08-04	1983	E	2008-08-05	805000
A0116	12	1		2013-09-05	2009-12-08	2009-12-08	2009-12-08	470	448	470	2009-10-03	0.never art	2009-07-29	2009-12-08	2007-08-07	1976	B	2009-12-08	75600
A0116	12	2		2013-09-05	2009-12-08	2010-04-02	2010-04-02	470	448	455	2009-10-03	0.never art	2009-07-29	2009-12-08	2007-08-07	1976	B	2009-12-08	75600
A0116	12	3		2013-09-05	2009-12-08	2010-08-07	2010-08-07	470	448	320	2009-10-03	0.never art	2009-07-29	2009-12-08	2007-08-07	1976	B	2009-12-08	75600
A0116	12	4		2013-09-05	2009-12-08	2010-12-02	2010-12-02	470	448	346	2009-10-03	0.never art	2009-07-29	2009-12-08	2007-08-07	1976	B	2009-12-08	75600
A0116	12	5		2013-09-05	2009-12-08	2011-04-19	2011-04-19	470	448	382	2009-10-03	0.never art	2009-07-29	2009-12-08	2007-08-07	1976	B	2009-12-08	75600
A0116	12	6		2013-09-05	2009-12-08	2011-08-10	2011-08-10	470	448	393	2009-10-03	0.never art	2009-07-29	2009-12-08	2007-08-07	1976	B	2009-12-08	75600
A0116	12	7		2013-09-05	2009-12-08	2011-12-20	2011-12-20	470	448	443	2009-10-03	0.never art	2009-07-29	2009-12-08	2007-08-07	1976	B	2009-12-08	75600
A0116	12	8		2013-09-05	2009-12-08	2012-04-04	2012-04-04	470	448	368	2009-10-03	0.never art	2009-07-29	2009-12-08	2007-08-07	1976	B	2009-12-08	75600
A0116	12	9		2013-09-05	2009-12-08	2012-08-07	2012-08-07	470	448	462	2009-10-03	0.never art	2009-07-29	2009-12-08	2007-08-07	1976	B	2009-12-08	75600
A0116	12	10		2013-09-05	2009-12-08	2013-01-25	2013-01-25	470	448	350	2009-10-03	0.never art	2009-07-29	2009-12-08	2007-08-07	1976	B	2009-12-08	75600
A0116	12	11		2013-09-05	2009-12-08	2013-03-08	2013-03-08	470	448	291	2009-10-03	0.never art	2009-07-29	2009-12-08	2007-08-07	1976	B	2009-12-08	75600
A0116	12	12		2013-09-05	2009-12-08	2013-09-05	2013-09-05	470	448	448	2009-10-03	0.never art	2009-07-29	2009-12-08	2007-08-07	1976	B	2009-12-08	75600
A0117	12	1		2013-10-22	2009-07-31	2009-07-31	2009-07-31	650	285	650	2009-06-04	0.never art	2009-04-08	2009-07-31	2007-08-08	1976	E	2009-08-18	29800
A0117	12	2		2013-10-22	2009-07-31	2010-05-11	2010-05-11	650	285	436	2009-06-04	0.never art	2009-04-08	2009-07-31	2007-08-08	1976	E	2009-08-18	29800
A0117	12	3		2013-10-22	2009-07-31	2010-09-30	2010-09-30	650	285	500	2009-06-04	0.never art	2009-04-08	2009-07-31	2007-08-08	1976	E	2009-08-18	29800
A0117	12	4		2013-10-22	2009-07-31	2010-12-09	2010-12-09	650	285	477	2009-06-04	0.never art	2009-04-08	2009-07-31	2007-08-08	1976	E	2009-08-18	29800
A0117	12	5		2013-10-22	2009-07-31	2011-04-27	2011-04-27	650	285	404	2009-06-04	0.never art	2009-04-08	2009-07-31	2007-08-08	1976	E	2009-08-18	29800
A0117	12	6		2013-10-22	2009-07-31	2011-09-07	2011-09-07	650	285	451	2009-06-04	0.never art	2009-04-08	2009-07-31	2007-08-08	1976	E	2009-08-18	29800
A0117	12	7		2013-10-22	2009-07-31	2012-01-17	2012-01-17	650	285	383	2009-06-04	0.never art	2009-04-08	2009-07-31	2007-08-08	1976	E	2009-08-18	29800
A0117	12	8		2013-10-22	2009-07-31	2012-04-25	2012-04-25	650	285	553	2009-06-04	0.never art	2009-04-08	2009-07-31	2007-08-08	1976	E	2009-08-18	29800
A0117	12	9		2013-10-22	2009-07-31	2012-08-16	2012-08-16	650	285	390	2009-06-04	0.never art	2009-04-08	2009-07-31	2007-08-08	1976	E	2009-08-18	29800
A0117	12	10		2013-10-22	2009-07-31	2012-12-19	2012-12-19	650	285	426	2009-06-04	0.never art	2009-04-08	2009-07-31	2007-08-08	1976	E	2009-08-18	29800
A0117	12	11		2013-10-22	2009-07-31	2013-07-04	2013-07-04	650	285	455	2009-06-04	0.never art	2009-04-08	2009-07-31	2007-08-08	1976	E	2009-08-18	29800
A0117	12	12		2013-10-22	2009-07-31	2013-10-22	2013-10-22	650	285	285	2009-06-04	0.never art	2009-04-08	2009-07-31	2007-08-08	1976	E	2009-08-18	29800
A0118	9	1		2013-08-07	2010-08-10	2010-08-10	2010-08-10	1023	486	1023	2010-06-08	0.never art	2010-04-07	2010-08-10	2007-08-09	1965	E	2010-08-10	37800
A0118	9	2		2013-08-07	2010-08-10	2010-12-08	2010-12-08	1023	486	1009	2010-06-08	0.never art	2010-04-07	2010-08-10	2007-08-09	1965	E	2010-08-10	37800
A0118	9	3		2013-08-07	2010-08-10	2011-04-07	2011-04-07	1023	486	994	2010-06-08	0.never art	2010-04-07	2010-08-10	2007-08-09	1965	E	2010-08-10	37800
A0118	9	4		2013-08-07	2010-08-10	2011-08-09	2011-08-09	1023	486	868	2010-06-08	0.never art	2010-04-07	2010-08-10	2007-08-09	1965	E	2010-08-10	37800
A0118	9	5		2013-08-07	2010-08-10	2011-12-08	2011-12-08	1023	486	696	2010-06-08	0.never art	2010-04-07	2010-08-10	2007-08-09	1965	E	2010-08-10	37800
A0118	9	6		2013-08-07	2010-08-10	2012-04-05	2012-04-05	1023	486	754	2010-06-08	0.never art	2010-04-07	2010-08-10	2007-08-09	1965	E	2010-08-10	37800
A0118	9	7		2013-08-07	2010-08-10	2012-08-09	2012-08-09	1023	486	695	2010-06-08	0.never art	2010-04-07	2010-08-10	2007-08-09	1965	E	2010-08-10	37800
A0118	9	8		2013-08-07	2010-08-10	2013-02-19	2013-02-19	1023	486	570	2010-06-08	0.never art	2010-04-07	2010-08-10	2007-08-09	1965	E	2010-08-10	37800
A0118	9	9		2013-08-07	2010-08-10	2013-08-07	2013-08-07	1023	486	486	2010-06-08	0.never art	2010-04-07	2010-08-10	2007-08-09	1965	E	2010-08-10	37800
A0119	6	1		2013-08-01	2011-08-10	2011-08-10	2011-08-10	345	421	345	2011-06-17	0.never art	2011-04-26	2011-08-09	2007-08-11	1970	E	2011-08-10	185998
A0119	6	2		2013-08-01	2011-08-10	2011-12-07	2011-12-07	345	421	315	2011-06-17	0.never art	2011-04-26	2011-08-09	2007-08-11	1970	E	2011-08-10	185998
A0119	6	3		2013-08-01	2011-08-10	2012-04-04	2012-04-04	345	421	334	2011-06-17	0.never art	2011-04-26	2011-08-09	2007-08-11	1970	E	2011-08-10	185998
A0119	6	4		2013-08-01	2011-08-10	2012-08-08	2012-08-08	345	421	275	2011-06-17	0.never art	2011-04-26	2011-08-09	2007-08-11	1970	E	2011-08-10	185998
A0119	6	5		2013-08-01	2011-08-10	2013-01-16	2013-01-16	345	421	243	2011-06-17	0.never art	2011-04-26	2011-08-09	2007-08-11	1970	E	2011-08-10	185998
A0119	6	6		2013-08-01	2011-08-10	2013-08-01	2013-08-01	345	421	421	2011-06-17	0.never art	2011-04-26	2011-08-09	2007-08-11	1970	E	2011-08-10	185998
A0120	8	1		2013-07-13	2010-12-11	2010-12-11	2010-12-11	499	390	499	2010-10-12	0.never art	2010-08-14	2010-12-11	2007-08-14	1978	E	2010-12-14	19400
A0120	8	2		2013-07-13	2010-12-11	2011-04-22	2011-04-22	499	390	523	2010-10-12	0.never art	2010-08-14	2010-12-11	2007-08-14	1978	E	2010-12-14	19400
A0120	8	3		2013-07-13	2010-12-11	2011-08-16	2011-08-16	499	390	422	2010-10-12	0.never art	2010-08-14	2010-12-11	2007-08-14	1978	E	2010-12-14	19400
A0120	8	4		2013-07-13	2010-12-11	2011-12-13	2011-12-13	499	390	501	2010-10-12	0.never art	2010-08-14	2010-12-11	2007-08-14	1978	E	2010-12-14	19400
A0120	8	5		2013-07-13	2010-12-11	2012-04-05	2012-04-05	499	390	411	2010-10-12	0.never art	2010-08-14	2010-12-11	2007-08-14	1978	E	2010-12-14	19400
A0120	8	6		2013-07-13	2010-12-11	2012-08-11	2012-08-11	499	390	298	2010-10-12	0.never art	2010-08-14	2010-12-11	2007-08-14	1978	E	2010-12-14	19400
A0120	8	7		2013-07-13	2010-12-11	2013-02-06	2013-02-06	499	390	444	2010-10-12	0.never art	2010-08-14	2010-12-11	2007-08-14	1978	E	2010-12-14	19400
A0120	8	8		2013-07-13	2010-12-11	2013-07-13	2013-07-13	499	390	390	2010-10-12	0.never art	2010-08-14	2010-12-11	2007-08-14	1978	E	2010-12-14	19400
A0121	10	1		2012-12-22	2009-12-18	2009-12-18	2009-12-18	373	244	373	2009-10-21	0.never art	2009-08-25	2009-12-18	2007-08-23	1987	E	2009-12-18	20800
A0121	10	2		2012-12-22	2009-12-18	2010-04-28	2010-04-28	373	244	623	2009-10-21	0.never art	2009-08-25	2009-12-18	2007-08-23	1987	E	2009-12-18	20800
A0121	10	3		2012-12-22	2009-12-18	2010-08-19	2010-08-19	373	244	584	2009-10-21	0.never art	2009-08-25	2009-12-18	2007-08-23	1987	E	2009-12-18	20800
A0121	10	4		2012-12-22	2009-12-18	2010-12-11	2010-12-11	373	244	596	2009-10-21	0.never art	2009-08-25	2009-12-18	2007-08-23	1987	E	2009-12-18	20800
A0121	10	5		2012-12-22	2009-12-18	2011-04-26	2011-04-26	373	244	732	2009-10-21	0.never art	2009-08-25	2009-12-18	2007-08-23	1987	E	2009-12-18	20800
A0121	10	6		2012-12-22	2009-12-18	2011-08-23	2011-08-23	373	244	659	2009-10-21	0.never art	2009-08-25	2009-12-18	2007-08-23	1987	E	2009-12-18	20800
A0121	10	7		2012-12-22	2009-12-18	2011-12-16	2011-12-16	373	244	553	2009-10-21	0.never art	2009-08-25	2009-12-18	2007-08-23	1987	E	2009-12-18	20800
A0121	10	8		2012-12-22	2009-12-18	2012-04-26	2012-04-26	373	244	590	2009-10-21	0.never art	2009-08-25	2009-12-18	2007-08-23	1987	E	2009-12-18	20800
A0121	10	9		2012-12-22	2009-12-18	2012-08-23	2012-08-23	373	244	457	2009-10-21	0.never art	2009-08-25	2009-12-18	2007-08-23	1987	E	2009-12-18	20800
A0121	10	10		2012-12-22	2009-12-18	2012-12-22	2012-12-22	373	244	244	2009-10-21	0.never art	2009-08-25	2009-12-18	2007-08-23	1987	E	2009-12-18	20800
A0122	2	1		2012-08-24	2012-04-24	2012-04-24	2012-04-24	519	433	519	2012-02-19	0.never art	2011-12-17	2012-04-24	2007-08-24	1984	BE	2012-04-24	154707
A0122	2	2		2012-08-24	2012-04-24	2012-08-24	2012-08-24	519	433	433	2012-02-19	0.never art	2011-12-17	2012-04-24	2007-08-24	1984	BE	2012-04-24	154707
A0123	13	1	2009-02-20	2009-01-31	2008-04-26	2008-04-26	2008-04-26	204	199	204	2008-03-04	0.never art	2008-01-12	2008-04-26	2007-08-25	1976	E	2008-05-01	187500
A0123	13	2	2009-02-20	2009-01-31	2008-04-26	2008-08-26	2008-08-26	204	199	202	2008-03-04	0.never art	2008-01-12	2008-04-26	2007-08-25	1976	E	2008-05-01	187500
A0123	13	3	2009-02-20	2009-01-31	2008-04-26	2009-01-31	2009-01-31	204	199	199	2008-03-04	0.never art	2008-01-12	2008-04-26	2007-08-25	1976	E	2008-05-01	187500
A0123	13	4	2009-02-20		2008-04-26	2009-08-12	2009-08-12	204		337	2008-03-04	1.on art	2008-01-12	2008-04-26	2007-08-25	1976	E	2008-05-01	187500
A0123	13	5	2009-02-20		2008-04-26	2010-01-09	2010-01-09	204		376	2008-03-04	1.on art	2008-01-12	2008-04-26	2007-08-25	1976	E	2008-05-01	187500
A0123	13	6	2009-02-20		2008-04-26	2010-04-28	2010-04-28	204		477	2008-03-04	1.on art	2008-01-12	2008-04-26	2007-08-25	1976	E	2008-05-01	187500
A0123	13	7	2009-02-20		2008-04-26	2010-08-24	2010-08-24	204		456	2008-03-04	1.on art	2008-01-12	2008-04-26	2007-08-25	1976	E	2008-05-01	187500
A0123	13	8	2009-02-20		2008-04-26	2011-01-05	2011-01-05	204		451	2008-03-04	1.on art	2008-01-12	2008-04-26	2007-08-25	1976	E	2008-05-01	187500
A0123	13	9	2009-02-20		2008-04-26	2011-04-27	2011-04-27	204		481	2008-03-04	1.on art	2008-01-12	2008-04-26	2007-08-25	1976	E	2008-05-01	187500
A0123	13	10	2009-02-20		2008-04-26	2011-08-23	2011-08-23	204		607	2008-03-04	1.on art	2008-01-12	2008-04-26	2007-08-25	1976	E	2008-05-01	187500
A0123	13	11	2009-02-20		2008-04-26	2012-01-10	2012-01-10	204		615	2008-03-04	1.on art	2008-01-12	2008-04-26	2007-08-25	1976	E	2008-05-01	187500
A0123	13	12	2009-02-20		2008-04-26	2012-04-24	2012-04-24	204		561	2008-03-04	1.on art	2008-01-12	2008-04-26	2007-08-25	1976	E	2008-05-01	187500
A0123	13	13	2009-02-20		2008-04-26	2012-08-22	2012-08-22	204		675	2008-03-04	1.on art	2008-01-12	2008-04-26	2007-08-25	1976	E	2008-05-01	187500
A0124	11	1		2013-05-28	2009-08-25	2009-08-25	2009-08-25	487	296	487	2009-06-27	0.never art	2009-04-29	2009-08-25	2007-08-25	1981	BE	2009-08-25	22300
A0124	11	2		2013-05-28	2009-08-25	2010-01-05	2010-01-05	487	296	437	2009-06-27	0.never art	2009-04-29	2009-08-25	2007-08-25	1981	BE	2009-08-25	22300
A0124	11	3		2013-05-28	2009-08-25	2010-04-28	2010-04-28	487	296	439	2009-06-27	0.never art	2009-04-29	2009-08-25	2007-08-25	1981	BE	2009-08-25	22300
A0124	11	4		2013-05-28	2009-08-25	2010-08-25	2010-08-25	487	296	391	2009-06-27	0.never art	2009-04-29	2009-08-25	2007-08-25	1981	BE	2009-08-25	22300
A0124	11	5		2013-05-28	2009-08-25	2010-12-16	2010-12-16	487	296	334	2009-06-27	0.never art	2009-04-29	2009-08-25	2007-08-25	1981	BE	2009-08-25	22300
A0124	11	6		2013-05-28	2009-08-25	2011-04-27	2011-04-27	487	296	414	2009-06-27	0.never art	2009-04-29	2009-08-25	2007-08-25	1981	BE	2009-08-25	22300
A0124	11	7		2013-05-28	2009-08-25	2011-08-27	2011-08-27	487	296	315	2009-06-27	0.never art	2009-04-29	2009-08-25	2007-08-25	1981	BE	2009-08-25	22300
A0124	11	8		2013-05-28	2009-08-25	2012-01-11	2012-01-11	487	296	320	2009-06-27	0.never art	2009-04-29	2009-08-25	2007-08-25	1981	BE	2009-08-25	22300
A0124	11	9		2013-05-28	2009-08-25	2012-04-27	2012-04-27	487	296	358	2009-06-27	0.never art	2009-04-29	2009-08-25	2007-08-25	1981	BE	2009-08-25	22300
A0124	11	10		2013-05-28	2009-08-25	2012-08-29	2012-08-29	487	296	342	2009-06-27	0.never art	2009-04-29	2009-08-25	2007-08-25	1981	BE	2009-08-25	22300
A0124	11	11		2013-05-28	2009-08-25	2013-05-28	2013-05-28	487	296	296	2009-06-27	0.never art	2009-04-29	2009-08-25	2007-08-25	1981	BE	2009-08-25	22300
A0125	2	1		2012-08-25	2012-07-10	2012-07-10	2012-07-10	487	259	286	2011-09-25	0.never art	2010-12-11	2012-07-10	2007-08-25	1983	BE	2012-07-10	40635
A0125	2	2		2012-08-25	2012-07-10	2012-08-25	2012-08-25	487	259	259	2011-09-25	0.never art	2010-12-11	2012-07-10	2007-08-25	1983	BE	2012-07-10	40635
A0126	10	1	2012-09-08	2012-09-07	2010-12-15	2010-12-15	2010-12-15	933	342	933	2010-10-20	0.never art	2010-08-26	2010-12-15	2007-08-28	1976	E	2010-12-15	129000
A0126	10	2	2012-09-08	2012-09-07	2010-12-15	2011-04-22	2011-04-22	933	342	753	2010-10-20	0.never art	2010-08-26	2010-12-15	2007-08-28	1976	E	2010-12-15	129000
A0126	10	3	2012-09-08	2012-09-07	2010-12-15	2011-08-19	2011-08-19	933	342	597	2010-10-20	0.never art	2010-08-26	2010-12-15	2007-08-28	1976	E	2010-12-15	129000
A0126	10	4	2012-09-08	2012-09-07	2010-12-15	2011-12-15	2011-12-15	933	342	723	2010-10-20	0.never art	2010-08-26	2010-12-15	2007-08-28	1976	E	2010-12-15	129000
A0126	10	5	2012-09-08	2012-09-07	2010-12-15	2012-05-17	2012-05-17	933	342	601	2010-10-20	0.never art	2010-08-26	2010-12-15	2007-08-28	1976	E	2010-12-15	129000
A0126	10	6	2012-09-08	2012-09-07	2010-12-15	2012-06-28	2012-06-28	933	342	525	2010-10-20	0.never art	2010-08-26	2010-12-15	2007-08-28	1976	E	2010-12-15	129000
A0126	10	7	2012-09-08	2012-09-07	2010-12-15	2012-09-07	2012-09-07	933	342	342	2010-10-20	0.never art	2010-08-26	2010-12-15	2007-08-28	1976	E	2010-12-15	129000
A0126	10	8	2012-09-08		2010-12-15	2013-01-10	2013-01-10	933		511	2010-10-20	1.on art	2010-08-26	2010-12-15	2007-08-28	1976	E	2010-12-15	129000
A0126	10	9	2012-09-08		2010-12-15	2013-08-14	2013-08-14	933		808	2010-10-20	1.on art	2010-08-26	2010-12-15	2007-08-28	1976	E	2010-12-15	129000
A0126	10	10	2012-09-08		2010-12-15	2013-11-29	2013-11-29	933		632	2010-10-20	1.on art	2010-08-26	2010-12-15	2007-08-28	1976	E	2010-12-15	129000
A0127	1	1		2013-01-08	2013-01-08	2013-01-08	2013-01-08	933	264	264	2012-09-05	0.never art	2012-05-04	2013-01-08	2007-08-28	1979	E	2013-01-08	480631
A0128	7	1		2012-08-29	2011-03-02	2011-03-02	2011-03-02	453	346	453	2010-12-04	0.never art	2010-09-07	2011-03-02	2007-08-30	1985	E	2011-03-02	122000
A0128	7	2		2012-08-29	2011-03-02	2011-05-10	2011-05-10	453	346	390	2010-12-04	0.never art	2010-09-07	2011-03-02	2007-08-30	1985	E	2011-03-02	122000
A0128	7	3		2012-08-29	2011-03-02	2011-08-30	2011-08-30	453	346	401	2010-12-04	0.never art	2010-09-07	2011-03-02	2007-08-30	1985	E	2011-03-02	122000
A0128	7	4		2012-08-29	2011-03-02	2012-01-17	2012-01-17	453	346	358	2010-12-04	0.never art	2010-09-07	2011-03-02	2007-08-30	1985	E	2011-03-02	122000
A0128	7	5		2012-08-29	2011-03-02	2012-03-23	2012-03-23	453	346	321	2010-12-04	0.never art	2010-09-07	2011-03-02	2007-08-30	1985	E	2011-03-02	122000
A0128	7	6		2012-08-29	2011-03-02	2012-07-03	2012-07-03	453	346	447	2010-12-04	0.never art	2010-09-07	2011-03-02	2007-08-30	1985	E	2011-03-02	122000
A0128	7	7		2012-08-29	2011-03-02	2012-08-29	2012-08-29	453	346	346	2010-12-04	0.never art	2010-09-07	2011-03-02	2007-08-30	1985	E	2011-03-02	122000
A0129	12	1	2011-01-06	2011-01-05	2009-01-17	2009-01-17	2009-01-17	593	197	593	2008-11-11	0.never art	2008-09-05	2009-01-17	2007-09-05	1978	E	2009-06-03	339000
A0129	12	2	2011-01-06	2011-01-05	2009-01-17	2009-06-03	2009-06-03	593	197	446	2008-11-11	0.never art	2008-09-05	2009-01-17	2007-09-05	1978	E	2009-06-03	339000
A0129	12	3	2011-01-06	2011-01-05	2009-01-17	2009-09-03	2009-09-03	593	197	371	2008-11-11	0.never art	2008-09-05	2009-01-17	2007-09-05	1978	E	2009-06-03	339000
A0129	12	4	2011-01-06	2011-01-05	2009-01-17	2010-01-08	2010-01-08	593	197	468	2008-11-11	0.never art	2008-09-05	2009-01-17	2007-09-05	1978	E	2009-06-03	339000
A0129	12	5	2011-01-06	2011-01-05	2009-01-17	2010-05-05	2010-05-05	593	197	257	2008-11-11	0.never art	2008-09-05	2009-01-17	2007-09-05	1978	E	2009-06-03	339000
A0129	12	6	2011-01-06	2011-01-05	2009-01-17	2010-08-27	2010-08-27	593	197	305	2008-11-11	0.never art	2008-09-05	2009-01-17	2007-09-05	1978	E	2009-06-03	339000
A0129	12	7	2011-01-06	2011-01-05	2009-01-17	2011-01-05	2011-01-05	593	197	197	2008-11-11	0.never art	2008-09-05	2009-01-17	2007-09-05	1978	E	2009-06-03	339000
A0129	12	8	2011-01-06		2009-01-17	2011-05-03	2011-05-03	593		259	2008-11-11	1.on art	2008-09-05	2009-01-17	2007-09-05	1978	E	2009-06-03	339000
A0129	12	9	2011-01-06		2009-01-17	2011-09-06	2011-09-06	593		391	2008-11-11	1.on art	2008-09-05	2009-01-17	2007-09-05	1978	E	2009-06-03	339000
A0129	12	10	2011-01-06		2009-01-17	2011-12-21	2011-12-21	593		348	2008-11-11	1.on art	2008-09-05	2009-01-17	2007-09-05	1978	E	2009-06-03	339000
A0129	12	11	2011-01-06		2009-01-17	2012-05-03	2012-05-03	593		327	2008-11-11	1.on art	2008-09-05	2009-01-17	2007-09-05	1978	E	2009-06-03	339000
A0129	12	12	2011-01-06		2009-01-17	2012-09-05	2012-09-05	593		467	2008-11-11	1.on art	2008-09-05	2009-01-17	2007-09-05	1978	E	2009-06-03	339000
A0130	11	1		2013-08-15	2010-01-06	2010-01-06	2010-01-06	787	662	787	2009-11-07	0.never art	2009-09-09	2010-01-06	2007-09-06	1976	BE	2010-01-06	19000
A0130	11	2		2013-08-15	2010-01-06	2010-05-06	2010-05-06	787	662	675	2009-11-07	0.never art	2009-09-09	2010-01-06	2007-09-06	1976	BE	2010-01-06	19000
A0130	11	3		2013-08-15	2010-01-06	2010-09-03	2010-09-03	787	662	779	2009-11-07	0.never art	2009-09-09	2010-01-06	2007-09-06	1976	BE	2010-01-06	19000
A0130	11	4		2013-08-15	2010-01-06	2011-01-06	2011-01-06	787	662	618	2009-11-07	0.never art	2009-09-09	2010-01-06	2007-09-06	1976	BE	2010-01-06	19000
A0130	11	5		2013-08-15	2010-01-06	2011-05-06	2011-05-06	787	662	618	2009-11-07	0.never art	2009-09-09	2010-01-06	2007-09-06	1976	BE	2010-01-06	19000
A0130	11	6		2013-08-15	2010-01-06	2011-09-09	2011-09-09	787	662	516	2009-11-07	0.never art	2009-09-09	2010-01-06	2007-09-06	1976	BE	2010-01-06	19000
A0130	11	7		2013-08-15	2010-01-06	2012-01-13	2012-01-13	787	662	557	2009-11-07	0.never art	2009-09-09	2010-01-06	2007-09-06	1976	BE	2010-01-06	19000
A0130	11	8		2013-08-15	2010-01-06	2012-05-08	2012-05-08	787	662	673	2009-11-07	0.never art	2009-09-09	2010-01-06	2007-09-06	1976	BE	2010-01-06	19000
A0130	11	9		2013-08-15	2010-01-06	2012-09-06	2012-09-06	787	662	538	2009-11-07	0.never art	2009-09-09	2010-01-06	2007-09-06	1976	BE	2010-01-06	19000
A0130	11	10		2013-08-15	2010-01-06	2013-03-07	2013-03-07	787	662	589	2009-11-07	0.never art	2009-09-09	2010-01-06	2007-09-06	1976	BE	2010-01-06	19000
A0130	11	11		2013-08-15	2010-01-06	2013-08-15	2013-08-15	787	662	662	2009-11-07	0.never art	2009-09-09	2010-01-06	2007-09-06	1976	BE	2010-01-06	19000
A0131	10	1	2009-03-05	2009-01-22	2008-09-04	2008-09-04	2008-09-04	300	156	300	2008-07-05	0.never art	2008-05-06	2008-09-04	2007-09-06	1972	E	2008-09-04	30800
A0131	10	2	2009-03-05	2009-01-22	2008-09-04	2009-01-08	2009-01-08	300	156	166	2008-07-05	0.never art	2008-05-06	2008-09-04	2007-09-06	1972	E	2008-09-04	30800
A0131	10	3	2009-03-05	2009-01-22	2008-09-04	2009-01-22	2009-01-22	300	156	156	2008-07-05	0.never art	2008-05-06	2008-09-04	2007-09-06	1972	E	2008-09-04	30800
A0131	10	4	2009-03-05		2008-09-04	2009-09-08	2009-09-08	300		213	2008-07-05	1.on art	2008-05-06	2008-09-04	2007-09-06	1972	E	2008-09-04	30800
A0131	10	5	2009-03-05		2008-09-04	2010-01-07	2010-01-07	300		286	2008-07-05	1.on art	2008-05-06	2008-09-04	2007-09-06	1972	E	2008-09-04	30800
A0131	10	6	2009-03-05		2008-09-04	2010-05-11	2010-05-11	300		272	2008-07-05	1.on art	2008-05-06	2008-09-04	2007-09-06	1972	E	2008-09-04	30800
A0131	10	7	2009-03-05		2008-09-04	2010-09-09	2010-09-09	300		280	2008-07-05	1.on art	2008-05-06	2008-09-04	2007-09-06	1972	E	2008-09-04	30800
A0131	10	8	2009-03-05		2008-09-04	2011-01-07	2011-01-07	300		311	2008-07-05	1.on art	2008-05-06	2008-09-04	2007-09-06	1972	E	2008-09-04	30800
A0131	10	9	2009-03-05		2008-09-04	2011-08-31	2011-08-31	300		429	2008-07-05	1.on art	2008-05-06	2008-09-04	2007-09-06	1972	E	2008-09-04	30800
A0131	10	10	2009-03-05		2008-09-04	2012-01-19	2012-01-19	300		505	2008-07-05	1.on art	2008-05-06	2008-09-04	2007-09-06	1972	E	2008-09-04	30800
A0132	1	1		2014-10-14	2014-10-14	2014-10-14	2014-10-14	300	388	388	2013-01-24	0.never art	2011-05-07	2014-10-14	2007-09-07	1981	E	2014-10-14	34026
A0133	9	1	2012-07-13	2012-05-11	2010-08-11	2010-08-11	2010-08-11	300	157	367	2010-04-29	0.never art	2010-01-16	2010-08-11	2007-09-12	1982	E	2010-08-11	138000
A0133	9	2	2012-07-13	2012-05-11	2010-08-11	2010-09-10	2010-09-10	300	157	369	2010-04-29	0.never art	2010-01-16	2010-08-11	2007-09-12	1982	E	2010-08-11	138000
A0133	9	3	2012-07-13	2012-05-11	2010-08-11	2011-01-12	2011-01-12	300	157	340	2010-04-29	0.never art	2010-01-16	2010-08-11	2007-09-12	1982	E	2010-08-11	138000
A0133	9	4	2012-07-13	2012-05-11	2010-08-11	2011-05-13	2011-05-13	300	157	481	2010-04-29	0.never art	2010-01-16	2010-08-11	2007-09-12	1982	E	2010-08-11	138000
A0133	9	5	2012-07-13	2012-05-11	2010-08-11	2011-09-15	2011-09-15	300	157	477	2010-04-29	0.never art	2010-01-16	2010-08-11	2007-09-12	1982	E	2010-08-11	138000
A0133	9	6	2012-07-13	2012-05-11	2010-08-11	2012-02-29	2012-02-29	300	157	191	2010-04-29	0.never art	2010-01-16	2010-08-11	2007-09-12	1982	E	2010-08-11	138000
A0133	9	7	2012-07-13	2012-05-11	2010-08-11	2012-05-11	2012-05-11	300	157	157	2010-04-29	0.never art	2010-01-16	2010-08-11	2007-09-12	1982	E	2010-08-11	138000
A0133	9	8	2012-07-13		2010-08-11	2012-09-12	2012-09-12	300		213	2010-04-29	1.on art	2010-01-16	2010-08-11	2007-09-12	1982	E	2010-08-11	138000
A0133	9	9	2012-07-13		2010-08-11	2013-01-29	2013-01-29	300		294	2010-04-29	1.on art	2010-01-16	2010-08-11	2007-09-12	1982	E	2010-08-11	138000
A0134	15	1	2008-11-25	2008-11-05	2008-01-15	2008-01-15	2008-01-15	356	340	356	2007-11-14	0.never art	2007-09-14	2008-01-15	2007-09-14	1986	E	2008-01-15	117000
A0134	15	2	2008-11-25	2008-11-05	2008-01-15	2008-05-15	2008-05-15	356	340	378	2007-11-14	0.never art	2007-09-14	2008-01-15	2007-09-14	1986	E	2008-01-15	117000
A0134	15	3	2008-11-25	2008-11-05	2008-01-15	2008-09-18	2008-09-18	356	340	179	2007-11-14	0.never art	2007-09-14	2008-01-15	2007-09-14	1986	E	2008-01-15	117000
A0134	15	4	2008-11-25	2008-11-05	2008-01-15	2008-11-05	2008-11-05	356	340	340	2007-11-14	0.never art	2007-09-14	2008-01-15	2007-09-14	1986	E	2008-01-15	117000
A0134	15	5	2008-11-25		2008-01-15	2009-09-16	2009-09-16	356		502	2007-11-14	1.on art	2007-09-14	2008-01-15	2007-09-14	1986	E	2008-01-15	117000
A0134	15	6	2008-11-25		2008-01-15	2010-01-14	2010-01-14	356		589	2007-11-14	1.on art	2007-09-14	2008-01-15	2007-09-14	1986	E	2008-01-15	117000
A0134	15	7	2008-11-25		2008-01-15	2010-05-25	2010-05-25	356		597	2007-11-14	1.on art	2007-09-14	2008-01-15	2007-09-14	1986	E	2008-01-15	117000
A0134	15	8	2008-11-25		2008-01-15	2010-09-21	2010-09-21	356		721	2007-11-14	1.on art	2007-09-14	2008-01-15	2007-09-14	1986	E	2008-01-15	117000
A0134	15	9	2008-11-25		2008-01-15	2011-01-14	2011-01-14	356		629	2007-11-14	1.on art	2007-09-14	2008-01-15	2007-09-14	1986	E	2008-01-15	117000
A0134	15	10	2008-11-25		2008-01-15	2011-06-01	2011-06-01	356		625	2007-11-14	1.on art	2007-09-14	2008-01-15	2007-09-14	1986	E	2008-01-15	117000
A0134	15	11	2008-11-25		2008-01-15	2011-09-20	2011-09-20	356		522	2007-11-14	1.on art	2007-09-14	2008-01-15	2007-09-14	1986	E	2008-01-15	117000
A0134	15	12	2008-11-25		2008-01-15	2012-01-28	2012-01-28	356		520	2007-11-14	1.on art	2007-09-14	2008-01-15	2007-09-14	1986	E	2008-01-15	117000
A0134	15	13	2008-11-25		2008-01-15	2012-05-15	2012-05-15	356		478	2007-11-14	1.on art	2007-09-14	2008-01-15	2007-09-14	1986	E	2008-01-15	117000
A0134	15	14	2008-11-25		2008-01-15	2012-09-20	2012-09-20	356		580	2007-11-14	1.on art	2007-09-14	2008-01-15	2007-09-14	1986	E	2008-01-15	117000
A0134	15	15	2008-11-25		2008-01-15	2013-01-17	2013-01-17	356		860	2007-11-14	1.on art	2007-09-14	2008-01-15	2007-09-14	1986	E	2008-01-15	117000
A0135	6	1		2011-09-27	2009-01-15	2009-01-15	2009-01-15	499	277	499	2008-11-16	0.never art	2008-09-17	2009-01-15	2007-09-15	1987	E	2009-01-15	243000
A0135	6	2		2011-09-27	2009-01-15	2009-05-15	2009-05-15	499	277	384	2008-11-16	0.never art	2008-09-17	2009-01-15	2007-09-15	1987	E	2009-01-15	243000
A0135	6	3		2011-09-27	2009-01-15	2009-09-23	2009-09-23	499	277	398	2008-11-16	0.never art	2008-09-17	2009-01-15	2007-09-15	1987	E	2009-01-15	243000
A0135	6	4		2011-09-27	2009-01-15	2010-01-21	2010-01-21	499	277	366	2008-11-16	0.never art	2008-09-17	2009-01-15	2007-09-15	1987	E	2009-01-15	243000
A0135	6	5		2011-09-27	2009-01-15	2010-06-11	2010-06-11	499	277	318	2008-11-16	0.never art	2008-09-17	2009-01-15	2007-09-15	1987	E	2009-01-15	243000
A0135	6	6		2011-09-27	2009-01-15	2011-09-27	2011-09-27	499	277	277	2008-11-16	0.never art	2008-09-17	2009-01-15	2007-09-15	1987	E	2009-01-15	243000
A0136	14	1	2009-10-23	2009-09-17	2008-01-10	2008-01-10	2008-01-10	644	134	644	2007-11-14	0.never art	2007-09-19	2008-01-10	2007-09-19	1988	BE	2008-01-10	128000
A0136	14	2	2009-10-23	2009-09-17	2008-01-10	2008-09-26	2008-09-26	644	134	667	2007-11-14	0.never art	2007-09-19	2008-01-10	2007-09-19	1988	BE	2008-01-10	128000
A0136	14	3	2009-10-23	2009-09-17	2008-01-10	2009-01-20	2009-01-20	644	134	414	2007-11-14	0.never art	2007-09-19	2008-01-10	2007-09-19	1988	BE	2008-01-10	128000
A0136	14	4	2009-10-23	2009-09-17	2008-01-10	2009-05-19	2009-05-19	644	134	236	2007-11-14	0.never art	2007-09-19	2008-01-10	2007-09-19	1988	BE	2008-01-10	128000
A0136	14	5	2009-10-23	2009-09-17	2008-01-10	2009-09-17	2009-09-17	644	134	134	2007-11-14	0.never art	2007-09-19	2008-01-10	2007-09-19	1988	BE	2008-01-10	128000
A0136	14	6	2009-10-23		2008-01-10	2010-01-21	2010-01-21	644		493	2007-11-14	1.on art	2007-09-19	2008-01-10	2007-09-19	1988	BE	2008-01-10	128000
A0136	14	7	2009-10-23		2008-01-10	2010-05-25	2010-05-25	644		569	2007-11-14	1.on art	2007-09-19	2008-01-10	2007-09-19	1988	BE	2008-01-10	128000
A0136	14	8	2009-10-23		2008-01-10	2010-09-21	2010-09-21	644		670	2007-11-14	1.on art	2007-09-19	2008-01-10	2007-09-19	1988	BE	2008-01-10	128000
A0136	14	9	2009-10-23		2008-01-10	2011-01-14	2011-01-14	644		694	2007-11-14	1.on art	2007-09-19	2008-01-10	2007-09-19	1988	BE	2008-01-10	128000
A0136	14	10	2009-10-23		2008-01-10	2011-05-11	2011-05-11	644		728	2007-11-14	1.on art	2007-09-19	2008-01-10	2007-09-19	1988	BE	2008-01-10	128000
A0136	14	11	2009-10-23		2008-01-10	2011-09-07	2011-09-07	644		714	2007-11-14	1.on art	2007-09-19	2008-01-10	2007-09-19	1988	BE	2008-01-10	128000
A0136	14	12	2009-10-23		2008-01-10	2012-01-13	2012-01-13	644		675	2007-11-14	1.on art	2007-09-19	2008-01-10	2007-09-19	1988	BE	2008-01-10	128000
A0136	14	13	2009-10-23		2008-01-10	2012-05-18	2012-05-18	644		707	2007-11-14	1.on art	2007-09-19	2008-01-10	2007-09-19	1988	BE	2008-01-10	128000
A0136	14	14	2009-10-23		2008-01-10	2012-10-09	2012-10-09	644		636	2007-11-14	1.on art	2007-09-19	2008-01-10	2007-09-19	1988	BE	2008-01-10	128000
A0137	11	1	2012-06-10	2012-05-25	2009-09-22	2009-09-22	2009-09-22	609	92	609	2009-07-21	0.never art	2009-05-20	2009-09-22	2007-09-20	1983	E	2009-09-22	9880
A0137	11	2	2012-06-10	2012-05-25	2009-09-22	2010-01-21	2010-01-21	609	92	446	2009-07-21	0.never art	2009-05-20	2009-09-22	2007-09-20	1983	E	2009-09-22	9880
A0137	11	3	2012-06-10	2012-05-25	2009-09-22	2010-05-28	2010-05-28	609	92	325	2009-07-21	0.never art	2009-05-20	2009-09-22	2007-09-20	1983	E	2009-09-22	9880
A0137	11	4	2012-06-10	2012-05-25	2009-09-22	2010-09-22	2010-09-22	609	92	386	2009-07-21	0.never art	2009-05-20	2009-09-22	2007-09-20	1983	E	2009-09-22	9880
A0137	11	5	2012-06-10	2012-05-25	2009-09-22	2011-01-20	2011-01-20	609	92	361	2009-07-21	0.never art	2009-05-20	2009-09-22	2007-09-20	1983	E	2009-09-22	9880
A0137	11	6	2012-06-10	2012-05-25	2009-09-22	2011-05-21	2011-05-21	609	92	283	2009-07-21	0.never art	2009-05-20	2009-09-22	2007-09-20	1983	E	2009-09-22	9880
A0137	11	7	2012-06-10	2012-05-25	2009-09-22	2011-09-27	2011-09-27	609	92	224	2009-07-21	0.never art	2009-05-20	2009-09-22	2007-09-20	1983	E	2009-09-22	9880
A0137	11	8	2012-06-10	2012-05-25	2009-09-22	2012-01-20	2012-01-20	609	92	147	2009-07-21	0.never art	2009-05-20	2009-09-22	2007-09-20	1983	E	2009-09-22	9880
A0137	11	9	2012-06-10	2012-05-25	2009-09-22	2012-05-25	2012-05-25	609	92	92	2009-07-21	0.never art	2009-05-20	2009-09-22	2007-09-20	1983	E	2009-09-22	9880
A0137	11	10	2012-06-10		2009-09-22	2012-09-06	2012-09-06	609		157	2009-07-21	1.on art	2009-05-20	2009-09-22	2007-09-20	1983	E	2009-09-22	9880
A0137	11	11	2012-06-10		2009-09-22	2013-01-11	2013-01-11	609		222	2009-07-21	1.on art	2009-05-20	2009-09-22	2007-09-20	1983	E	2009-09-22	9880
A0138	7	1		2013-03-22	2011-01-21	2011-01-21	2011-01-21	476	389	476	2010-11-21	0.never art	2010-09-22	2011-01-20	2007-09-21	1985	BE	2011-01-21	146000
A0138	7	2		2013-03-22	2011-01-21	2011-05-24	2011-05-24	476	389	351	2010-11-21	0.never art	2010-09-22	2011-01-20	2007-09-21	1985	BE	2011-01-21	146000
A0138	7	3		2013-03-22	2011-01-21	2011-09-14	2011-09-14	476	389	374	2010-11-21	0.never art	2010-09-22	2011-01-20	2007-09-21	1985	BE	2011-01-21	146000
A0138	7	4		2013-03-22	2011-01-21	2012-01-18	2012-01-18	476	389	360	2010-11-21	0.never art	2010-09-22	2011-01-20	2007-09-21	1985	BE	2011-01-21	146000
A0138	7	5		2013-03-22	2011-01-21	2012-05-29	2012-05-29	476	389	296	2010-11-21	0.never art	2010-09-22	2011-01-20	2007-09-21	1985	BE	2011-01-21	146000
A0138	7	6		2013-03-22	2011-01-21	2012-09-25	2012-09-25	476	389	268	2010-11-21	0.never art	2010-09-22	2011-01-20	2007-09-21	1985	BE	2011-01-21	146000
A0138	7	7		2013-03-22	2011-01-21	2013-03-22	2013-03-22	476	389	389	2010-11-21	0.never art	2010-09-22	2011-01-20	2007-09-21	1985	BE	2011-01-21	146000
A0139	7	1	2011-09-08	2011-07-26	2011-05-20	2011-05-20	2011-05-20	369	404	369	2011-03-20	0.never art	2011-01-20	2011-05-18	2007-09-21	1968	E	2011-05-20	373000
A0139	7	2	2011-09-08	2011-07-26	2011-05-20	2011-07-26	2011-07-26	369	404	404	2011-03-20	0.never art	2011-01-20	2011-05-18	2007-09-21	1968	E	2011-05-20	373000
A0139	7	3	2011-09-08		2011-05-20	2011-09-20	2011-09-20	369		500	2011-03-20	1.on art	2011-01-20	2011-05-18	2007-09-21	1968	E	2011-05-20	373000
A0139	7	4	2011-09-08		2011-05-20	2012-01-25	2012-01-25	369		474	2011-03-20	1.on art	2011-01-20	2011-05-18	2007-09-21	1968	E	2011-05-20	373000
A0139	7	5	2011-09-08		2011-05-20	2012-07-13	2012-07-13	369		603	2011-03-20	1.on art	2011-01-20	2011-05-18	2007-09-21	1968	E	2011-05-20	373000
A0139	7	6	2011-09-08		2011-05-20	2012-11-20	2012-11-20	369		717	2011-03-20	1.on art	2011-01-20	2011-05-18	2007-09-21	1968	E	2011-05-20	373000
A0139	7	7	2011-09-08		2011-05-20	2013-05-31	2013-05-31	369		702	2011-03-20	1.on art	2011-01-20	2011-05-18	2007-09-21	1968	E	2011-05-20	373000
A0140	11	1		2013-11-21	2010-06-03	2010-06-03	2010-06-03	579	402	579	2010-04-05	0.never art	2010-02-06	2010-06-03	2007-10-03	1986	E	2010-06-03	98500
A0140	11	2		2013-11-21	2010-06-03	2010-10-08	2010-10-08	579	402	510	2010-04-05	0.never art	2010-02-06	2010-06-03	2007-10-03	1986	E	2010-06-03	98500
A0140	11	3		2013-11-21	2010-06-03	2011-02-03	2011-02-03	579	402	296	2010-04-05	0.never art	2010-02-06	2010-06-03	2007-10-03	1986	E	2010-06-03	98500
A0140	11	4		2013-11-21	2010-06-03	2011-06-03	2011-06-03	579	402	444	2010-04-05	0.never art	2010-02-06	2010-06-03	2007-10-03	1986	E	2010-06-03	98500
A0140	11	5		2013-11-21	2010-06-03	2011-09-29	2011-09-29	579	402	313	2010-04-05	0.never art	2010-02-06	2010-06-03	2007-10-03	1986	E	2010-06-03	98500
A0140	11	6		2013-11-21	2010-06-03	2012-02-17	2012-02-17	579	402	411	2010-04-05	0.never art	2010-02-06	2010-06-03	2007-10-03	1986	E	2010-06-03	98500
A0140	11	7		2013-11-21	2010-06-03	2012-06-06	2012-06-06	579	402	412	2010-04-05	0.never art	2010-02-06	2010-06-03	2007-10-03	1986	E	2010-06-03	98500
A0140	11	8		2013-11-21	2010-06-03	2012-10-25	2012-10-25	579	402	351	2010-04-05	0.never art	2010-02-06	2010-06-03	2007-10-03	1986	E	2010-06-03	98500
A0140	11	9		2013-11-21	2010-06-03	2013-01-24	2013-01-24	579	402	378	2010-04-05	0.never art	2010-02-06	2010-06-03	2007-10-03	1986	E	2010-06-03	98500
A0140	11	10		2013-11-21	2010-06-03	2013-04-26	2013-04-26	579	402	361	2010-04-05	0.never art	2010-02-06	2010-06-03	2007-10-03	1986	E	2010-06-03	98500
A0140	11	11		2013-11-21	2010-06-03	2013-11-21	2013-11-21	579	402	402	2010-04-05	0.never art	2010-02-06	2010-06-03	2007-10-03	1986	E	2010-06-03	98500
A0141	10	1		2012-10-02	2010-02-09	2010-02-09	2010-02-09	1185	473	1185	2009-12-08	0.never art	2009-10-06	2010-02-09	2007-10-06	1975	E	2010-03-02	16300
A0141	10	2		2012-10-02	2010-02-09	2010-03-02	2010-03-02	1185	473	1081	2009-12-08	0.never art	2009-10-06	2010-02-09	2007-10-06	1975	E	2010-03-02	16300
A0141	10	3		2012-10-02	2010-02-09	2010-06-09	2010-06-09	1185	473	739	2009-12-08	0.never art	2009-10-06	2010-02-09	2007-10-06	1975	E	2010-03-02	16300
A0141	10	4		2012-10-02	2010-02-09	2010-10-07	2010-10-07	1185	473	729	2009-12-08	0.never art	2009-10-06	2010-02-09	2007-10-06	1975	E	2010-03-02	16300
A0141	10	5		2012-10-02	2010-02-09	2011-02-16	2011-02-16	1185	473	589	2009-12-08	0.never art	2009-10-06	2010-02-09	2007-10-06	1975	E	2010-03-02	16300
A0141	10	6		2012-10-02	2010-02-09	2011-06-07	2011-06-07	1185	473	593	2009-12-08	0.never art	2009-10-06	2010-02-09	2007-10-06	1975	E	2010-03-02	16300
A0141	10	7		2012-10-02	2010-02-09	2011-10-06	2011-10-06	1185	473	626	2009-12-08	0.never art	2009-10-06	2010-02-09	2007-10-06	1975	E	2010-03-02	16300
A0141	10	8		2012-10-02	2010-02-09	2012-02-07	2012-02-07	1185	473	486	2009-12-08	0.never art	2009-10-06	2010-02-09	2007-10-06	1975	E	2010-03-02	16300
A0141	10	9		2012-10-02	2010-02-09	2012-06-12	2012-06-12	1185	473	532	2009-12-08	0.never art	2009-10-06	2010-02-09	2007-10-06	1975	E	2010-03-02	16300
A0141	10	10		2012-10-02	2010-02-09	2012-10-02	2012-10-02	1185	473	473	2009-12-08	0.never art	2009-10-06	2010-02-09	2007-10-06	1975	E	2010-03-02	16300
A0142	15	1	2012-03-20	2012-02-07	2007-11-27	2007-11-27	2007-11-27	460	283	460	2007-11-03	0.never art	2007-10-10	2007-11-27	2007-10-10	1983	E	2007-11-27	73400
A0142	15	2	2012-03-20	2012-02-07	2007-11-27	2008-06-10	2008-06-10	460	283	559	2007-11-03	0.never art	2007-10-10	2007-11-27	2007-10-10	1983	E	2007-11-27	73400
A0142	15	3	2012-03-20	2012-02-07	2007-11-27	2008-10-07	2008-10-07	460	283	447	2007-11-03	0.never art	2007-10-10	2007-11-27	2007-10-10	1983	E	2007-11-27	73400
A0142	15	4	2012-03-20	2012-02-07	2007-11-27	2009-06-02	2009-06-02	460	283	482	2007-11-03	0.never art	2007-10-10	2007-11-27	2007-10-10	1983	E	2007-11-27	73400
A0142	15	5	2012-03-20	2012-02-07	2007-11-27	2009-10-06	2009-10-06	460	283	408	2007-11-03	0.never art	2007-10-10	2007-11-27	2007-10-10	1983	E	2007-11-27	73400
A0142	15	6	2012-03-20	2012-02-07	2007-11-27	2010-02-04	2010-02-04	460	283	351	2007-11-03	0.never art	2007-10-10	2007-11-27	2007-10-10	1983	E	2007-11-27	73400
A0142	15	7	2012-03-20	2012-02-07	2007-11-27	2010-05-29	2010-05-29	460	283	416	2007-11-03	0.never art	2007-10-10	2007-11-27	2007-10-10	1983	E	2007-11-27	73400
A0142	15	8	2012-03-20	2012-02-07	2007-11-27	2010-10-06	2010-10-06	460	283	280	2007-11-03	0.never art	2007-10-10	2007-11-27	2007-10-10	1983	E	2007-11-27	73400
A0142	15	9	2012-03-20	2012-02-07	2007-11-27	2011-02-08	2011-02-08	460	283	245	2007-11-03	0.never art	2007-10-10	2007-11-27	2007-10-10	1983	E	2007-11-27	73400
A0142	15	10	2012-03-20	2012-02-07	2007-11-27	2011-06-07	2011-06-07	460	283	298	2007-11-03	0.never art	2007-10-10	2007-11-27	2007-10-10	1983	E	2007-11-27	73400
A0142	15	11	2012-03-20	2012-02-07	2007-11-27	2011-10-06	2011-10-06	460	283	236	2007-11-03	0.never art	2007-10-10	2007-11-27	2007-10-10	1983	E	2007-11-27	73400
A0142	15	12	2012-03-20	2012-02-07	2007-11-27	2012-02-07	2012-02-07	460	283	283	2007-11-03	0.never art	2007-10-10	2007-11-27	2007-10-10	1983	E	2007-11-27	73400
A0142	15	13	2012-03-20		2007-11-27	2012-06-09	2012-06-09	460		276	2007-11-03	1.on art	2007-10-10	2007-11-27	2007-10-10	1983	E	2007-11-27	73400
A0142	15	14	2012-03-20		2007-11-27	2012-10-09	2012-10-09	460		291	2007-11-03	1.on art	2007-10-10	2007-11-27	2007-10-10	1983	E	2007-11-27	73400
A0142	15	15	2012-03-20		2007-11-27	2013-01-17	2013-01-17	460		601	2007-11-03	1.on art	2007-10-10	2007-11-27	2007-10-10	1983	E	2007-11-27	73400
A0143	7	1	2012-11-01	2012-10-11	2010-06-17	2010-06-17	2010-06-17	355	90	355	2010-04-12	0.never art	2010-02-11	2010-06-11	2007-10-11	1983	E	2010-06-17	140000
A0143	7	2	2012-11-01	2012-10-11	2010-06-17	2010-11-05	2010-11-05	355	90	286	2010-04-12	0.never art	2010-02-11	2010-06-11	2007-10-11	1983	E	2010-06-17	140000
A0143	7	3	2012-11-01	2012-10-11	2010-06-17	2011-02-10	2011-02-10	355	90	277	2010-04-12	0.never art	2010-02-11	2010-06-11	2007-10-11	1983	E	2010-06-17	140000
A0143	7	4	2012-11-01	2012-10-11	2010-06-17	2011-04-22	2011-04-22	355	90	285	2010-04-12	0.never art	2010-02-11	2010-06-11	2007-10-11	1983	E	2010-06-17	140000
A0143	7	5	2012-11-01	2012-10-11	2010-06-17	2012-01-31	2012-01-31	355	90	257	2010-04-12	0.never art	2010-02-11	2010-06-11	2007-10-11	1983	E	2010-06-17	140000
A0143	7	6	2012-11-01	2012-10-11	2010-06-17	2012-06-13	2012-06-13	355	90	174	2010-04-12	0.never art	2010-02-11	2010-06-11	2007-10-11	1983	E	2010-06-17	140000
A0143	7	7	2012-11-01	2012-10-11	2010-06-17	2012-10-11	2012-10-11	355	90	90	2010-04-12	0.never art	2010-02-11	2010-06-11	2007-10-11	1983	E	2010-06-17	140000
A0144	14	1	2011-04-22	2011-02-19	2008-02-22	2008-02-22	2008-02-22	545	153	545	2007-12-20	0.never art	2007-10-17	2008-02-22	2007-10-17	1989	E	2008-06-18	9660
A0144	14	2	2011-04-22	2011-02-19	2008-02-22	2008-10-14	2008-10-14	545	153	589	2007-12-20	0.never art	2007-10-17	2008-02-22	2007-10-17	1989	E	2008-06-18	9660
A0144	14	3	2011-04-22	2011-02-19	2008-02-22	2009-06-17	2009-06-17	545	153	533	2007-12-20	0.never art	2007-10-17	2008-02-22	2007-10-17	1989	E	2008-06-18	9660
A0144	14	4	2011-04-22	2011-02-19	2008-02-22	2009-10-20	2009-10-20	545	153	534	2007-12-20	0.never art	2007-10-17	2008-02-22	2007-10-17	1989	E	2008-06-18	9660
A0144	14	5	2011-04-22	2011-02-19	2008-02-22	2010-02-17	2010-02-17	545	153	387	2007-12-20	0.never art	2007-10-17	2008-02-22	2007-10-17	1989	E	2008-06-18	9660
A0144	14	6	2011-04-22	2011-02-19	2008-02-22	2010-06-18	2010-06-18	545	153	419	2007-12-20	0.never art	2007-10-17	2008-02-22	2007-10-17	1989	E	2008-06-18	9660
A0144	14	7	2011-04-22	2011-02-19	2008-02-22	2010-10-19	2010-10-19	545	153	298	2007-12-20	0.never art	2007-10-17	2008-02-22	2007-10-17	1989	E	2008-06-18	9660
A0144	14	8	2011-04-22	2011-02-19	2008-02-22	2011-02-19	2011-02-19	545	153	153	2007-12-20	0.never art	2007-10-17	2008-02-22	2007-10-17	1989	E	2008-06-18	9660
A0144	14	9	2011-04-22		2008-02-22	2011-06-17	2011-06-17	545		207	2007-12-20	1.on art	2007-10-17	2008-02-22	2007-10-17	1989	E	2008-06-18	9660
A0144	14	10	2011-04-22		2008-02-22	2011-10-19	2011-10-19	545		284	2007-12-20	1.on art	2007-10-17	2008-02-22	2007-10-17	1989	E	2008-06-18	9660
A0144	14	11	2011-04-22		2008-02-22	2012-02-21	2012-02-21	545		264	2007-12-20	1.on art	2007-10-17	2008-02-22	2007-10-17	1989	E	2008-06-18	9660
A0144	14	12	2011-04-22		2008-02-22	2012-06-20	2012-06-20	545		267	2007-12-20	1.on art	2007-10-17	2008-02-22	2007-10-17	1989	E	2008-06-18	9660
A0144	14	13	2011-04-22		2008-02-22	2012-10-24	2012-10-24	545		390	2007-12-20	1.on art	2007-10-17	2008-02-22	2007-10-17	1989	E	2008-06-18	9660
A0144	14	14	2011-04-22		2008-02-22	2013-02-01	2013-02-01	545		373	2007-12-20	1.on art	2007-10-17	2008-02-22	2007-10-17	1989	E	2008-06-18	9660
A0145	6	1	2012-08-01	2012-07-03	2011-03-01	2011-03-01	2011-03-01	513	128	513	2011-02-26	0.never art	2011-02-24	2011-03-01	2007-10-25	1977	E	2011-03-01	38300
A0145	6	2	2012-08-01	2012-07-03	2011-03-01	2011-06-23	2011-06-23	513	128	554	2011-02-26	0.never art	2011-02-24	2011-03-01	2007-10-25	1977	E	2011-03-01	38300
A0145	6	3	2012-08-01	2012-07-03	2011-03-01	2011-10-25	2011-10-25	513	128	508	2011-02-26	0.never art	2011-02-24	2011-03-01	2007-10-25	1977	E	2011-03-01	38300
A0145	6	4	2012-08-01	2012-07-03	2011-03-01	2012-03-01	2012-03-01	513	128	332	2011-02-26	0.never art	2011-02-24	2011-03-01	2007-10-25	1977	E	2011-03-01	38300
A0145	6	5	2012-08-01	2012-07-03	2011-03-01	2012-07-03	2012-07-03	513	128	128	2011-02-26	0.never art	2011-02-24	2011-03-01	2007-10-25	1977	E	2011-03-01	38300
A0145	6	6	2012-08-01		2011-03-01	2013-01-18	2013-01-18	513		228	2011-02-26	1.on art	2011-02-24	2011-03-01	2007-10-25	1977	E	2011-03-01	38300
A0146	1	1		2013-02-23	2013-02-23	2013-02-23	2013-02-23	513	299	299	2012-06-23	0.never art	2011-10-22	2013-02-23	2007-10-25	1970	E	2013-03-05	14983
A0147	2	1		2012-11-02	2012-06-29	2012-06-29	2012-06-29	513	330	405	2011-12-27	0.never art	2011-06-25	2012-06-29	2007-11-02	1983	E	2012-06-29	52030
A0147	2	2		2012-11-02	2012-06-29	2012-11-02	2012-11-02	513	330	330	2011-12-27	0.never art	2011-06-25	2012-06-29	2007-11-02	1983	E	2012-06-29	52030
A0148	4	1		2011-12-16	2011-07-16	2011-07-16	2011-07-16	513	223	283	2011-03-18	0.never art	2010-11-18	2011-07-16	2007-11-03	1981	E	2011-07-19	558000
A0148	4	2		2011-12-16	2011-07-16	2011-08-16	2011-08-16	513	223	321	2011-03-18	0.never art	2010-11-18	2011-07-16	2007-11-03	1981	E	2011-07-19	558000
A0148	4	3		2011-12-16	2011-07-16	2011-11-16	2011-11-16	513	223	189	2011-03-18	0.never art	2010-11-18	2011-07-16	2007-11-03	1981	E	2011-07-19	558000
A0148	4	4		2011-12-16	2011-07-16	2011-12-16	2011-12-16	513	223	223	2011-03-18	0.never art	2010-11-18	2011-07-16	2007-11-03	1981	E	2011-07-19	558000
A0149	4	1		2012-09-26	2011-08-25	2011-08-25	2011-08-25	596	323	596	2011-05-30	0.never art	2011-03-04	2011-08-25	2007-11-03	1987	E	2011-08-25	273789
A0149	4	2		2012-09-26	2011-08-25	2011-11-29	2011-11-29	596	323	355	2011-05-30	0.never art	2011-03-04	2011-08-25	2007-11-03	1987	E	2011-08-25	273789
A0149	4	3		2012-09-26	2011-08-25	2012-06-12	2012-06-12	596	323	305	2011-05-30	0.never art	2011-03-04	2011-08-25	2007-11-03	1987	E	2011-08-25	273789
A0149	4	4		2012-09-26	2011-08-25	2012-09-26	2012-09-26	596	323	323	2011-05-30	0.never art	2011-03-04	2011-08-25	2007-11-03	1987	E	2011-08-25	273789
A0150	15	1	2011-04-01	2011-03-15	2008-07-08	2008-07-08	2008-07-08	395	286	395	2008-05-07	0.never art	2008-03-07	2008-07-08	2007-11-07	1988	E	2008-07-08	411000
A0150	15	2	2011-04-01	2011-03-15	2008-07-08	2008-11-04	2008-11-04	395	286	313	2008-05-07	0.never art	2008-03-07	2008-07-08	2007-11-07	1988	E	2008-07-08	411000
A0150	15	3	2011-04-01	2011-03-15	2008-07-08	2009-03-07	2009-03-07	395	286	333	2008-05-07	0.never art	2008-03-07	2008-07-08	2007-11-07	1988	E	2008-07-08	411000
A0150	15	4	2011-04-01	2011-03-15	2008-07-08	2009-07-10	2009-07-10	395	286	356	2008-05-07	0.never art	2008-03-07	2008-07-08	2007-11-07	1988	E	2008-07-08	411000
A0150	15	5	2011-04-01	2011-03-15	2008-07-08	2009-10-29	2009-10-29	395	286	313	2008-05-07	0.never art	2008-03-07	2008-07-08	2007-11-07	1988	E	2008-07-08	411000
A0150	15	6	2011-04-01	2011-03-15	2008-07-08	2010-03-31	2010-03-31	395	286	287	2008-05-07	0.never art	2008-03-07	2008-07-08	2007-11-07	1988	E	2008-07-08	411000
A0150	15	7	2011-04-01	2011-03-15	2008-07-08	2010-07-07	2010-07-07	395	286	343	2008-05-07	0.never art	2008-03-07	2008-07-08	2007-11-07	1988	E	2008-07-08	411000
A0150	15	8	2011-04-01	2011-03-15	2008-07-08	2010-11-06	2010-11-06	395	286	275	2008-05-07	0.never art	2008-03-07	2008-07-08	2007-11-07	1988	E	2008-07-08	411000
A0150	15	9	2011-04-01	2011-03-15	2008-07-08	2011-03-15	2011-03-15	395	286	286	2008-05-07	0.never art	2008-03-07	2008-07-08	2007-11-07	1988	E	2008-07-08	411000
A0150	15	10	2011-04-01		2008-07-08	2011-07-07	2011-07-07	395		492	2008-05-07	1.on art	2008-03-07	2008-07-08	2007-11-07	1988	E	2008-07-08	411000
A0150	15	11	2011-04-01		2008-07-08	2011-11-22	2011-11-22	395		703	2008-05-07	1.on art	2008-03-07	2008-07-08	2007-11-07	1988	E	2008-07-08	411000
A0150	15	12	2011-04-01		2008-07-08	2012-03-13	2012-03-13	395		772	2008-05-07	1.on art	2008-03-07	2008-07-08	2007-11-07	1988	E	2008-07-08	411000
A0150	15	13	2011-04-01		2008-07-08	2012-07-10	2012-07-10	395		405	2008-05-07	1.on art	2008-03-07	2008-07-08	2007-11-07	1988	E	2008-07-08	411000
A0150	15	14	2011-04-01		2008-07-08	2012-11-07	2012-11-07	395		348	2008-05-07	1.on art	2008-03-07	2008-07-08	2007-11-07	1988	E	2008-07-08	411000
A0150	15	15	2011-04-01		2008-07-08	2013-05-23	2013-05-23	395		367	2008-05-07	1.on art	2008-03-07	2008-07-08	2007-11-07	1988	E	2008-07-08	411000
A0151	2	1		2012-11-08	2012-07-17	2012-07-17	2012-07-17	654	579	654	2012-05-09	0.never art	2012-03-08	2012-07-10	2007-11-08	1975	NT	2012-07-10	85
A0151	2	2		2012-11-08	2012-07-17	2012-11-08	2012-11-08	654	579	579	2012-05-09	0.never art	2012-03-08	2012-07-10	2007-11-08	1975	NT	2012-07-10	85
A0152	3	1		2011-06-14	2009-08-08	2009-08-08	2009-08-08	654	697	426	2008-12-05	0.never art	2008-04-04	2009-08-08	2007-11-09	1987	E	2010-04-07	14300
A0152	3	2		2011-06-14	2009-08-08	2010-04-07	2010-04-07	654	697	626	2008-12-05	0.never art	2008-04-04	2009-08-08	2007-11-09	1987	E	2010-04-07	14300
A0152	3	3		2011-06-14	2009-08-08	2011-06-14	2011-06-14	654	697	697	2008-12-05	0.never art	2008-04-04	2009-08-08	2007-11-09	1987	E	2010-04-07	14300
A0153	9	1		2013-03-20	2010-08-03	2010-08-03	2010-08-03	654	608	438	2010-01-20	0.never art	2009-07-10	2010-08-03	2007-11-10	1978	E	2010-08-03	20500
A0153	9	2		2013-03-20	2010-08-03	2010-10-30	2010-10-30	654	608	422	2010-01-20	0.never art	2009-07-10	2010-08-03	2007-11-10	1978	E	2010-08-03	20500
A0153	9	3		2013-03-20	2010-08-03	2011-03-25	2011-03-25	654	608	526	2010-01-20	0.never art	2009-07-10	2010-08-03	2007-11-10	1978	E	2010-08-03	20500
A0153	9	4		2013-03-20	2010-08-03	2011-07-01	2011-07-01	654	608	565	2010-01-20	0.never art	2009-07-10	2010-08-03	2007-11-10	1978	E	2010-08-03	20500
A0153	9	5		2013-03-20	2010-08-03	2011-12-02	2011-12-02	654	608	534	2010-01-20	0.never art	2009-07-10	2010-08-03	2007-11-10	1978	E	2010-08-03	20500
A0153	9	6		2013-03-20	2010-08-03	2012-03-16	2012-03-16	654	608	576	2010-01-20	0.never art	2009-07-10	2010-08-03	2007-11-10	1978	E	2010-08-03	20500
A0153	9	7		2013-03-20	2010-08-03	2012-07-10	2012-07-10	654	608	577	2010-01-20	0.never art	2009-07-10	2010-08-03	2007-11-10	1978	E	2010-08-03	20500
A0153	9	8		2013-03-20	2010-08-03	2012-11-06	2012-11-06	654	608	557	2010-01-20	0.never art	2009-07-10	2010-08-03	2007-11-10	1978	E	2010-08-03	20500
A0153	9	9		2013-03-20	2010-08-03	2013-03-20	2013-03-20	654	608	608	2010-01-20	0.never art	2009-07-10	2010-08-03	2007-11-10	1978	E	2010-08-03	20500
A0154	13	1	2010-03-28	2010-03-11	2009-07-14	2009-07-14	2009-07-14	147	39	147	2009-05-13	0.never art	2009-03-13	2009-07-14	2007-11-14	1965	E	2009-07-14	844000
A0154	13	2	2010-03-28	2010-03-11	2009-07-14	2009-08-14	2009-08-14	147	39	108	2009-05-13	0.never art	2009-03-13	2009-07-14	2007-11-14	1965	E	2009-07-14	844000
A0154	13	3	2010-03-28	2010-03-11	2009-07-14	2009-11-12	2009-11-12	147	39	45	2009-05-13	0.never art	2009-03-13	2009-07-14	2007-11-14	1965	E	2009-07-14	844000
A0154	13	4	2010-03-28	2010-03-11	2009-07-14	2010-03-11	2010-03-11	147	39	39	2009-05-13	0.never art	2009-03-13	2009-07-14	2007-11-14	1965	E	2009-07-14	844000
A0154	13	5	2010-03-28		2009-07-14	2010-07-14	2010-07-14	147		83	2009-05-13	1.on art	2009-03-13	2009-07-14	2007-11-14	1965	E	2009-07-14	844000
A0154	13	6	2010-03-28		2009-07-14	2010-11-12	2010-11-12	147		113	2009-05-13	1.on art	2009-03-13	2009-07-14	2007-11-14	1965	E	2009-07-14	844000
A0154	13	7	2010-03-28		2009-07-14	2011-03-11	2011-03-11	147		129	2009-05-13	1.on art	2009-03-13	2009-07-14	2007-11-14	1965	E	2009-07-14	844000
A0154	13	8	2010-03-28		2009-07-14	2011-07-14	2011-07-14	147		149	2009-05-13	1.on art	2009-03-13	2009-07-14	2007-11-14	1965	E	2009-07-14	844000
A0154	13	9	2010-03-28		2009-07-14	2011-11-15	2011-11-15	147		186	2009-05-13	1.on art	2009-03-13	2009-07-14	2007-11-14	1965	E	2009-07-14	844000
A0154	13	10	2010-03-28		2009-07-14	2012-03-14	2012-03-14	147		178	2009-05-13	1.on art	2009-03-13	2009-07-14	2007-11-14	1965	E	2009-07-14	844000
A0154	13	11	2010-03-28		2009-07-14	2012-07-13	2012-07-13	147		202	2009-05-13	1.on art	2009-03-13	2009-07-14	2007-11-14	1965	E	2009-07-14	844000
A0154	13	12	2010-03-28		2009-07-14	2012-11-14	2012-11-14	147		210	2009-05-13	1.on art	2009-03-13	2009-07-14	2007-11-14	1965	E	2009-07-14	844000
A0154	13	13	2010-03-28		2009-07-14	2013-03-07	2013-03-07	147		231	2009-05-13	1.on art	2009-03-13	2009-07-14	2007-11-14	1965	E	2009-07-14	844000
A0155	11	1		2012-11-20	2008-11-13	2008-11-13	2008-11-13	693	454	693	2008-09-13	0.never art	2008-07-15	2008-11-13	2007-11-14	1986	E	2008-11-13	9060
A0155	11	2		2012-11-20	2008-11-13	2009-03-12	2009-03-12	693	454	636	2008-09-13	0.never art	2008-07-15	2008-11-13	2007-11-14	1986	E	2008-11-13	9060
A0155	11	3		2012-11-20	2008-11-13	2009-07-31	2009-07-31	693	454	482	2008-09-13	0.never art	2008-07-15	2008-11-13	2007-11-14	1986	E	2008-11-13	9060
A0155	11	4		2012-11-20	2008-11-13	2009-11-12	2009-11-12	693	454	419	2008-09-13	0.never art	2008-07-15	2008-11-13	2007-11-14	1986	E	2008-11-13	9060
A0155	11	5		2012-11-20	2008-11-13	2010-03-11	2010-03-11	693	454	340	2008-09-13	0.never art	2008-07-15	2008-11-13	2007-11-14	1986	E	2008-11-13	9060
A0155	11	6		2012-11-20	2008-11-13	2010-07-14	2010-07-14	693	454	580	2008-09-13	0.never art	2008-07-15	2008-11-13	2007-11-14	1986	E	2008-11-13	9060
A0155	11	7		2012-11-20	2008-11-13	2010-11-16	2010-11-16	693	454	373	2008-09-13	0.never art	2008-07-15	2008-11-13	2007-11-14	1986	E	2008-11-13	9060
A0155	11	8		2012-11-20	2008-11-13	2011-11-18	2011-11-18	693	454	374	2008-09-13	0.never art	2008-07-15	2008-11-13	2007-11-14	1986	E	2008-11-13	9060
A0155	11	9		2012-11-20	2008-11-13	2012-03-16	2012-03-16	693	454	476	2008-09-13	0.never art	2008-07-15	2008-11-13	2007-11-14	1986	E	2008-11-13	9060
A0155	11	10		2012-11-20	2008-11-13	2012-07-19	2012-07-19	693	454	379	2008-09-13	0.never art	2008-07-15	2008-11-13	2007-11-14	1986	E	2008-11-13	9060
A0155	11	11		2012-11-20	2008-11-13	2012-11-20	2012-11-20	693	454	454	2008-09-13	0.never art	2008-07-15	2008-11-13	2007-11-14	1986	E	2008-11-13	9060
A0156	3	1		2012-11-14	2012-03-14	2012-03-14	2012-03-14	732	736	732	2012-01-17	0.never art	2011-11-23	2012-03-13	2007-11-14	1985	E	2012-03-14	4454485
A0156	3	2		2012-11-14	2012-03-14	2012-07-11	2012-07-11	732	736	945	2012-01-17	0.never art	2011-11-23	2012-03-13	2007-11-14	1985	E	2012-03-14	4454485
A0156	3	3		2012-11-14	2012-03-14	2012-11-14	2012-11-14	732	736	736	2012-01-17	0.never art	2011-11-23	2012-03-13	2007-11-14	1985	E	2012-03-14	4454485
A0157	10	1		2013-10-15	2010-03-16	2010-03-16	2010-03-16	534	396	534	2010-01-16	0.never art	2009-11-18	2010-03-16	2007-11-15	1983	E	2010-03-16	151000
A0157	10	2		2013-10-15	2010-03-16	2010-07-16	2010-07-16	534	396	556	2010-01-16	0.never art	2009-11-18	2010-03-16	2007-11-15	1983	E	2010-03-16	151000
A0157	10	3		2013-10-15	2010-03-16	2010-11-11	2010-11-11	534	396	455	2010-01-16	0.never art	2009-11-18	2010-03-16	2007-11-15	1983	E	2010-03-16	151000
A0157	10	4		2013-10-15	2010-03-16	2011-03-17	2011-03-17	534	396	423	2010-01-16	0.never art	2009-11-18	2010-03-16	2007-11-15	1983	E	2010-03-16	151000
A0157	10	5		2013-10-15	2010-03-16	2011-07-08	2011-07-08	534	396	302	2010-01-16	0.never art	2009-11-18	2010-03-16	2007-11-15	1983	E	2010-03-16	151000
A0157	10	6		2013-10-15	2010-03-16	2011-11-12	2011-11-12	534	396	287	2010-01-16	0.never art	2009-11-18	2010-03-16	2007-11-15	1983	E	2010-03-16	151000
A0157	10	7		2013-10-15	2010-03-16	2012-03-22	2012-03-22	534	396	380	2010-01-16	0.never art	2009-11-18	2010-03-16	2007-11-15	1983	E	2010-03-16	151000
A0157	10	8		2013-10-15	2010-03-16	2012-07-20	2012-07-20	534	396	328	2010-01-16	0.never art	2009-11-18	2010-03-16	2007-11-15	1983	E	2010-03-16	151000
A0157	10	9		2013-10-15	2010-03-16	2012-12-11	2012-12-11	534	396	360	2010-01-16	0.never art	2009-11-18	2010-03-16	2007-11-15	1983	E	2010-03-16	151000
A0157	10	10		2013-10-15	2010-03-16	2013-10-15	2013-10-15	534	396	396	2010-01-16	0.never art	2009-11-18	2010-03-16	2007-11-15	1983	E	2010-03-16	151000
A0158	9	1		2011-03-15	2008-03-18	2008-03-18	2008-03-18	318	378	318	2008-01-16	0.never art	2007-11-15	2008-03-18	2007-11-15	1980	E	2008-03-18	2330
A0158	9	2		2011-03-15	2008-03-18	2008-08-19	2008-08-19	318	378	445	2008-01-16	0.never art	2007-11-15	2008-03-18	2007-11-15	1980	E	2008-03-18	2330
A0158	9	3		2011-03-15	2008-03-18	2009-03-14	2009-03-14	318	378	320	2008-01-16	0.never art	2007-11-15	2008-03-18	2007-11-15	1980	E	2008-03-18	2330
A0158	9	4		2011-03-15	2008-03-18	2009-07-17	2009-07-17	318	378	416	2008-01-16	0.never art	2007-11-15	2008-03-18	2007-11-15	1980	E	2008-03-18	2330
A0158	9	5		2011-03-15	2008-03-18	2009-11-18	2009-11-18	318	378	247	2008-01-16	0.never art	2007-11-15	2008-03-18	2007-11-15	1980	E	2008-03-18	2330
A0158	9	6		2011-03-15	2008-03-18	2010-03-23	2010-03-23	318	378	266	2008-01-16	0.never art	2007-11-15	2008-03-18	2007-11-15	1980	E	2008-03-18	2330
A0158	9	7		2011-03-15	2008-03-18	2010-07-20	2010-07-20	318	378	303	2008-01-16	0.never art	2007-11-15	2008-03-18	2007-11-15	1980	E	2008-03-18	2330
A0158	9	8		2011-03-15	2008-03-18	2010-11-24	2010-11-24	318	378	253	2008-01-16	0.never art	2007-11-15	2008-03-18	2007-11-15	1980	E	2008-03-18	2330
A0158	9	9		2011-03-15	2008-03-18	2011-03-15	2011-03-15	318	378	378	2008-01-16	0.never art	2007-11-15	2008-03-18	2007-11-15	1980	E	2008-03-18	2330
A0159	3	1	2014-06-02	2012-11-08	2012-04-27	2012-04-27	2012-04-27	318	483	277	2010-02-04	0.never art	2007-11-15	2012-04-27	2007-11-15	1976	BE	2012-04-27	166733
A0159	3	2	2014-06-02	2012-11-08	2012-04-27	2012-07-13	2012-07-13	318	483	390	2010-02-04	0.never art	2007-11-15	2012-04-27	2007-11-15	1976	BE	2012-04-27	166733
A0159	3	3	2014-06-02	2012-11-08	2012-04-27	2012-11-08	2012-11-08	318	483	483	2010-02-04	0.never art	2007-11-15	2012-04-27	2007-11-15	1976	BE	2012-04-27	166733
A0160	3	1		2012-11-16	2012-07-20	2012-07-20	2012-07-20	318	671	670	2011-03-20	0.never art	2009-11-17	2012-07-20	2007-11-16	1979	E	2012-07-20	76109
A0160	3	2		2012-11-16	2012-07-20	2012-09-29	2012-09-29	318	671	587	2011-03-20	0.never art	2009-11-17	2012-07-20	2007-11-16	1979	E	2012-07-20	76109
A0160	3	3		2012-11-16	2012-07-20	2012-11-16	2012-11-16	318	671	671	2011-03-20	0.never art	2009-11-17	2012-07-20	2007-11-16	1979	E	2012-07-20	76109
A0161	14	1		2013-08-30	2009-11-17	2009-11-17	2009-11-17	302	520	302	2009-09-16	0.never art	2009-07-16	2009-11-17	2007-11-17	1983	E	2009-11-17	211000
A0161	14	2		2013-08-30	2009-11-17	2010-03-16	2010-03-16	302	520	235	2009-09-16	0.never art	2009-07-16	2009-11-17	2007-11-17	1983	E	2009-11-17	211000
A0161	14	3		2013-08-30	2009-11-17	2010-05-06	2010-05-06	302	520	391	2009-09-16	0.never art	2009-07-16	2009-11-17	2007-11-17	1983	E	2009-11-17	211000
A0161	14	4		2013-08-30	2009-11-17	2010-07-17	2010-07-17	302	520	467	2009-09-16	0.never art	2009-07-16	2009-11-17	2007-11-17	1983	E	2009-11-17	211000
A0161	14	5		2013-08-30	2009-11-17	2010-11-24	2010-11-24	302	520	350	2009-09-16	0.never art	2009-07-16	2009-11-17	2007-11-17	1983	E	2009-11-17	211000
A0161	14	6		2013-08-30	2009-11-17	2011-03-16	2011-03-16	302	520	450	2009-09-16	0.never art	2009-07-16	2009-11-17	2007-11-17	1983	E	2009-11-17	211000
A0161	14	7		2013-08-30	2009-11-17	2011-07-19	2011-07-19	302	520	260	2009-09-16	0.never art	2009-07-16	2009-11-17	2007-11-17	1983	E	2009-11-17	211000
A0161	14	8		2013-08-30	2009-11-17	2011-09-28	2011-09-28	302	520	359	2009-09-16	0.never art	2009-07-16	2009-11-17	2007-11-17	1983	E	2009-11-17	211000
A0161	14	9		2013-08-30	2009-11-17	2011-11-17	2011-11-17	302	520	397	2009-09-16	0.never art	2009-07-16	2009-11-17	2007-11-17	1983	E	2009-11-17	211000
A0161	14	10		2013-08-30	2009-11-17	2012-03-29	2012-03-29	302	520	560	2009-09-16	0.never art	2009-07-16	2009-11-17	2007-11-17	1983	E	2009-11-17	211000
A0161	14	11		2013-08-30	2009-11-17	2012-07-17	2012-07-17	302	520	394	2009-09-16	0.never art	2009-07-16	2009-11-17	2007-11-17	1983	E	2009-11-17	211000
A0161	14	12		2013-08-30	2009-11-17	2012-11-21	2012-11-21	302	520	484	2009-09-16	0.never art	2009-07-16	2009-11-17	2007-11-17	1983	E	2009-11-17	211000
A0161	14	13		2013-08-30	2009-11-17	2013-05-16	2013-05-16	302	520	493	2009-09-16	0.never art	2009-07-16	2009-11-17	2007-11-17	1983	E	2009-11-17	211000
A0161	14	14		2013-08-30	2009-11-17	2013-08-30	2013-08-30	302	520	520	2009-09-16	0.never art	2009-07-16	2009-11-17	2007-11-17	1983	E	2009-11-17	211000
A0162	11	1	2011-09-07	2011-08-04	2010-03-26	2010-03-26	2010-03-26	617	190	617	2010-01-22	0.never art	2009-11-21	2010-03-26	2007-11-21	1987	E	2010-03-26	499000
A0162	11	2	2011-09-07	2011-08-04	2010-03-26	2010-03-31	2010-03-31	617	190	456	2010-01-22	0.never art	2009-11-21	2010-03-26	2007-11-21	1987	E	2010-03-26	499000
A0162	11	3	2011-09-07	2011-08-04	2010-03-26	2010-07-20	2010-07-20	617	190	319	2010-01-22	0.never art	2009-11-21	2010-03-26	2007-11-21	1987	E	2010-03-26	499000
A0162	11	4	2011-09-07	2011-08-04	2010-03-26	2010-11-25	2010-11-25	617	190	294	2010-01-22	0.never art	2009-11-21	2010-03-26	2007-11-21	1987	E	2010-03-26	499000
A0162	11	5	2011-09-07	2011-08-04	2010-03-26	2011-03-29	2011-03-29	617	190	254	2010-01-22	0.never art	2009-11-21	2010-03-26	2007-11-21	1987	E	2010-03-26	499000
A0162	11	6	2011-09-07	2011-08-04	2010-03-26	2011-08-04	2011-08-04	617	190	190	2010-01-22	0.never art	2009-11-21	2010-03-26	2007-11-21	1987	E	2010-03-26	499000
A0162	11	7	2011-09-07		2010-03-26	2011-11-25	2011-11-25	617		393	2010-01-22	1.on art	2009-11-21	2010-03-26	2007-11-21	1987	E	2010-03-26	499000
A0162	11	8	2011-09-07		2010-03-26	2012-03-21	2012-03-21	617		477	2010-01-22	1.on art	2009-11-21	2010-03-26	2007-11-21	1987	E	2010-03-26	499000
A0162	11	9	2011-09-07		2010-03-26	2012-07-19	2012-07-19	617		598	2010-01-22	1.on art	2009-11-21	2010-03-26	2007-11-21	1987	E	2010-03-26	499000
A0162	11	10	2011-09-07		2010-03-26	2012-11-21	2012-11-21	617		734	2010-01-22	1.on art	2009-11-21	2010-03-26	2007-11-21	1987	E	2010-03-26	499000
A0162	11	11	2011-09-07		2010-03-26	2013-04-30	2013-04-30	617		671	2010-01-22	1.on art	2009-11-21	2010-03-26	2007-11-21	1987	E	2010-03-26	499000
A0163	4	1	2011-05-26	2011-04-01	2011-01-22	2011-01-22	2011-01-22	617	304	350	2010-02-20	0.never art	2009-03-21	2011-01-22	2007-11-21	1980	E	2011-02-04	457000
A0163	4	2	2011-05-26	2011-04-01	2011-01-22	2011-04-01	2011-04-01	617	304	304	2010-02-20	0.never art	2009-03-21	2011-01-22	2007-11-21	1980	E	2011-02-04	457000
A0163	4	3	2011-05-26		2011-01-22	2011-08-02	2011-08-02	617		430	2010-02-20	1.on art	2009-03-21	2011-01-22	2007-11-21	1980	E	2011-02-04	457000
A0163	4	4	2011-05-26		2011-01-22	2011-11-24	2011-11-24	617		501	2010-02-20	1.on art	2009-03-21	2011-01-22	2007-11-21	1980	E	2011-02-04	457000
A0164	4	1		2010-12-01	2009-11-24	2009-11-24	2009-11-24	385	463	385	2009-09-23	0.never art	2009-07-23	2009-11-24	2007-11-23	1983	BE	2009-11-24	84200
A0164	4	2		2010-12-01	2009-11-24	2010-03-23	2010-03-23	385	463	372	2009-09-23	0.never art	2009-07-23	2009-11-24	2007-11-23	1983	BE	2009-11-24	84200
A0164	4	3		2010-12-01	2009-11-24	2010-08-07	2010-08-07	385	463	362	2009-09-23	0.never art	2009-07-23	2009-11-24	2007-11-23	1983	BE	2009-11-24	84200
A0164	4	4		2010-12-01	2009-11-24	2010-12-01	2010-12-01	385	463	463	2009-09-23	0.never art	2009-07-23	2009-11-24	2007-11-23	1983	BE	2009-11-24	84200
A0165	3	1	2012-09-28	2012-07-25	2012-03-20	2012-03-20	2012-03-20	385	331	404	2010-01-23	0.never art	2007-11-29	2012-03-20	2007-11-29	1984	E	2012-03-20	20834
A0165	3	2	2012-09-28	2012-07-25	2012-03-20	2012-07-25	2012-07-25	385	331	331	2010-01-23	0.never art	2007-11-29	2012-03-20	2007-11-29	1984	E	2012-03-20	20834
A0165	3	3	2012-09-28		2012-03-20	2013-02-13	2013-02-13	385		364	2010-01-23	1.on art	2007-11-29	2012-03-20	2007-11-29	1984	E	2012-03-20	20834
A0166	10	1		2013-12-20	2011-03-26	2011-03-26	2011-03-26	717	325	717	2011-01-21	0.never art	2010-11-19	2011-03-26	2007-12-01	1986	E	2011-03-29	68600
A0166	10	2		2013-12-20	2011-03-26	2011-08-02	2011-08-02	717	325	620	2011-01-21	0.never art	2010-11-19	2011-03-26	2007-12-01	1986	E	2011-03-29	68600
A0166	10	3		2013-12-20	2011-03-26	2011-11-22	2011-11-22	717	325	626	2011-01-21	0.never art	2010-11-19	2011-03-26	2007-12-01	1986	E	2011-03-29	68600
A0166	10	4		2013-12-20	2011-03-26	2012-04-03	2012-04-03	717	325	608	2011-01-21	0.never art	2010-11-19	2011-03-26	2007-12-01	1986	E	2011-03-29	68600
A0166	10	5		2013-12-20	2011-03-26	2012-08-07	2012-08-07	717	325	494	2011-01-21	0.never art	2010-11-19	2011-03-26	2007-12-01	1986	E	2011-03-29	68600
A0166	10	6		2013-12-20	2011-03-26	2012-11-06	2012-11-06	717	325	575	2011-01-21	0.never art	2010-11-19	2011-03-26	2007-12-01	1986	E	2011-03-29	68600
A0166	10	7		2013-12-20	2011-03-26	2012-12-18	2012-12-18	717	325	695	2011-01-21	0.never art	2010-11-19	2011-03-26	2007-12-01	1986	E	2011-03-29	68600
A0166	10	8		2013-12-20	2011-03-26	2013-05-07	2013-05-07	717	325	471	2011-01-21	0.never art	2010-11-19	2011-03-26	2007-12-01	1986	E	2011-03-29	68600
A0166	10	9		2013-12-20	2011-03-26	2013-10-04	2013-10-04	717	325	321	2011-01-21	0.never art	2010-11-19	2011-03-26	2007-12-01	1986	E	2011-03-29	68600
A0166	10	10		2013-12-20	2011-03-26	2013-12-20	2013-12-20	717	325	325	2011-01-21	0.never art	2010-11-19	2011-03-26	2007-12-01	1986	E	2011-03-29	68600
A0167	8	1		2011-08-03	2009-04-07	2009-04-07	2009-04-07	311	250	311	2009-02-03	0.never art	2008-12-03	2009-04-07	2007-12-01	1988	E	2009-04-07	582000
A0167	8	2		2011-08-03	2009-04-07	2009-08-01	2009-08-01	311	250	348	2009-02-03	0.never art	2008-12-03	2009-04-07	2007-12-01	1988	E	2009-04-07	582000
A0167	8	3		2011-08-03	2009-04-07	2009-12-01	2009-12-01	311	250	411	2009-02-03	0.never art	2008-12-03	2009-04-07	2007-12-01	1988	E	2009-04-07	582000
A0167	8	4		2011-08-03	2009-04-07	2010-04-01	2010-04-01	311	250	308	2009-02-03	0.never art	2008-12-03	2009-04-07	2007-12-01	1988	E	2009-04-07	582000
A0167	8	5		2011-08-03	2009-04-07	2010-08-03	2010-08-03	311	250	307	2009-02-03	0.never art	2008-12-03	2009-04-07	2007-12-01	1988	E	2009-04-07	582000
A0167	8	6		2011-08-03	2009-04-07	2011-01-05	2011-01-05	311	250	231	2009-02-03	0.never art	2008-12-03	2009-04-07	2007-12-01	1988	E	2009-04-07	582000
A0167	8	7		2011-08-03	2009-04-07	2011-04-05	2011-04-05	311	250	309	2009-02-03	0.never art	2008-12-03	2009-04-07	2007-12-01	1988	E	2009-04-07	582000
A0167	8	8		2011-08-03	2009-04-07	2011-08-03	2011-08-03	311	250	250	2009-02-03	0.never art	2008-12-03	2009-04-07	2007-12-01	1988	E	2009-04-07	582000
A0168	10	1	2012-09-06	2012-08-15	2010-08-13	2010-08-13	2010-08-13	548	208	548	2010-06-10	0.never art	2010-04-07	2010-08-13	2007-12-14	1979	BE	2010-08-13	480000
A0168	10	2	2012-09-06	2012-08-15	2010-08-13	2010-12-14	2010-12-14	548	208	569	2010-06-10	0.never art	2010-04-07	2010-08-13	2007-12-14	1979	BE	2010-08-13	480000
A0168	10	3	2012-09-06	2012-08-15	2010-08-13	2011-04-19	2011-04-19	548	208	593	2010-06-10	0.never art	2010-04-07	2010-08-13	2007-12-14	1979	BE	2010-08-13	480000
A0168	10	4	2012-09-06	2012-08-15	2010-08-13	2011-08-16	2011-08-16	548	208	491	2010-06-10	0.never art	2010-04-07	2010-08-13	2007-12-14	1979	BE	2010-08-13	480000
A0168	10	5	2012-09-06	2012-08-15	2010-08-13	2011-12-13	2011-12-13	548	208	365	2010-06-10	0.never art	2010-04-07	2010-08-13	2007-12-14	1979	BE	2010-08-13	480000
A0168	10	6	2012-09-06	2012-08-15	2010-08-13	2012-04-25	2012-04-25	548	208	429	2010-06-10	0.never art	2010-04-07	2010-08-13	2007-12-14	1979	BE	2010-08-13	480000
A0168	10	7	2012-09-06	2012-08-15	2010-08-13	2012-08-15	2012-08-15	548	208	208	2010-06-10	0.never art	2010-04-07	2010-08-13	2007-12-14	1979	BE	2010-08-13	480000
A0168	10	8	2012-09-06		2010-08-13	2012-12-14	2012-12-14	548		350	2010-06-10	1.on art	2010-04-07	2010-08-13	2007-12-14	1979	BE	2010-08-13	480000
A0168	10	9	2012-09-06		2010-08-13	2013-02-08	2013-02-08	548		422	2010-06-10	1.on art	2010-04-07	2010-08-13	2007-12-14	1979	BE	2010-08-13	480000
A0168	10	10	2012-09-06		2010-08-13	2013-07-17	2013-07-17	548		609	2010-06-10	1.on art	2010-04-07	2010-08-13	2007-12-14	1979	BE	2010-08-13	480000
A0169	15	1	2011-08-11	2011-04-23	2008-08-20	2008-08-20	2008-08-20	242		242	2008-06-22	0.never art	2008-04-24	2008-08-20	2007-12-18	1978	E	2008-08-20	375000
A0169	15	2	2011-08-11	2011-04-23	2008-08-20	2008-12-12	2008-12-12	242		387	2008-06-22	0.never art	2008-04-24	2008-08-20	2007-12-18	1978	E	2008-08-20	375000
A0169	15	3	2011-08-11	2011-04-23	2008-08-20	2009-04-24	2009-04-24	242		361	2008-06-22	0.never art	2008-04-24	2008-08-20	2007-12-18	1978	E	2008-08-20	375000
A0169	15	4	2011-08-11	2011-04-23	2008-08-20	2009-08-18	2009-08-18	242		410	2008-06-22	0.never art	2008-04-24	2008-08-20	2007-12-18	1978	E	2008-08-20	375000
A0169	15	5	2011-08-11	2011-04-23	2008-08-20	2009-12-17	2009-12-17	242		443	2008-06-22	0.never art	2008-04-24	2008-08-20	2007-12-18	1978	E	2008-08-20	375000
A0169	15	6	2011-08-11	2011-04-23	2008-08-20	2010-05-01	2010-05-01	242		298	2008-06-22	0.never art	2008-04-24	2008-08-20	2007-12-18	1978	E	2008-08-20	375000
A0169	15	7	2011-08-11	2011-04-23	2008-08-20	2010-08-18	2010-08-18	242		267	2008-06-22	0.never art	2008-04-24	2008-08-20	2007-12-18	1978	E	2008-08-20	375000
A0169	15	8	2011-08-11	2011-04-23	2008-08-20	2010-12-14	2010-12-14	242		212	2008-06-22	0.never art	2008-04-24	2008-08-20	2007-12-18	1978	E	2008-08-20	375000
A0169	15	9	2011-08-11	2011-04-23	2008-08-20	2011-04-23	2011-04-23	242		203	2008-06-22	0.never art	2008-04-24	2008-08-20	2007-12-18	1978	E	2008-08-20	375000
A0169	15	10	2011-08-11	2013-08-21	2008-08-20	2011-08-11	2011-08-11	242	755	141	2008-06-22	0.never art	2008-04-24	2008-08-20	2007-12-18	1978	E	2008-08-20	375000
A0169	15	11	2011-08-11		2008-08-20	2011-12-06	2011-12-06	242		441	2008-06-22	1.on art	2008-04-24	2008-08-20	2007-12-18	1978	E	2008-08-20	375000
A0169	15	12	2011-08-11		2008-08-20	2012-04-25	2012-04-25	242		395	2008-06-22	1.on art	2008-04-24	2008-08-20	2007-12-18	1978	E	2008-08-20	375000
A0169	15	13	2011-08-11		2008-08-20	2012-08-15	2012-08-15	242		429	2008-06-22	1.on art	2008-04-24	2008-08-20	2007-12-18	1978	E	2008-08-20	375000
A0169	15	14	2011-08-11		2008-08-20	2012-12-05	2012-12-05	242		468	2008-06-22	1.on art	2008-04-24	2008-08-20	2007-12-18	1978	E	2008-08-20	375000
A0169	15	15	2011-08-11		2008-08-20	2013-05-16	2013-05-16	242		407	2008-06-22	1.on art	2008-04-24	2008-08-20	2007-12-18	1978	E	2008-08-20	375000
A0170	13	1		2013-08-21	2008-12-23	2008-12-23	2008-12-23	1105	755	1105	2008-10-25	0.never art	2008-08-27	2008-12-23	2007-12-18	1981	E	2008-12-23	1300
A0170	13	2		2013-08-21	2008-12-23	2009-08-15	2009-08-15	1105	755	1056	2008-10-25	0.never art	2008-08-27	2008-12-23	2007-12-18	1981	E	2008-12-23	1300
A0170	13	3		2013-08-21	2008-12-23	2009-12-17	2009-12-17	1105	755	1282	2008-10-25	0.never art	2008-08-27	2008-12-23	2007-12-18	1981	E	2008-12-23	1300
A0170	13	4		2013-08-21	2008-12-23	2010-06-09	2010-06-09	1105	755	766	2008-10-25	0.never art	2008-08-27	2008-12-23	2007-12-18	1981	E	2008-12-23	1300
A0170	13	5		2013-08-21	2008-12-23	2010-08-21	2010-08-21	1105	755	651	2008-10-25	0.never art	2008-08-27	2008-12-23	2007-12-18	1981	E	2008-12-23	1300
A0170	13	6		2013-08-21	2008-12-23	2010-12-15	2010-12-15	1105	755	721	2008-10-25	0.never art	2008-08-27	2008-12-23	2007-12-18	1981	E	2008-12-23	1300
A0170	13	7		2013-08-21	2008-12-23	2011-04-23	2011-04-23	1105	755	616	2008-10-25	0.never art	2008-08-27	2008-12-23	2007-12-18	1981	E	2008-12-23	1300
A0170	13	8		2013-08-21	2008-12-23	2011-08-09	2011-08-09	1105	755	695	2008-10-25	0.never art	2008-08-27	2008-12-23	2007-12-18	1981	E	2008-12-23	1300
A0170	13	9		2013-08-21	2008-12-23	2011-12-07	2011-12-07	1105	755	583	2008-10-25	0.never art	2008-08-27	2008-12-23	2007-12-18	1981	E	2008-12-23	1300
A0170	13	10		2013-08-21	2008-12-23	2012-04-24	2012-04-24	1105	755	834	2008-10-25	0.never art	2008-08-27	2008-12-23	2007-12-18	1981	E	2008-12-23	1300
A0170	13	11		2013-08-21	2008-12-23	2012-08-15	2012-08-15	1105	755	823	2008-10-25	0.never art	2008-08-27	2008-12-23	2007-12-18	1981	E	2008-12-23	1300
A0170	13	12		2013-08-21	2008-12-23	2012-12-12	2012-12-12	1105	755	672	2008-10-25	0.never art	2008-08-27	2008-12-23	2007-12-18	1981	E	2008-12-23	1300
A0170	13	13		2013-08-21	2008-12-23	2013-08-21	2013-08-21	1105	755	755	2008-10-25	0.never art	2008-08-27	2008-12-23	2007-12-18	1981	E	2008-12-23	1300
A0171	13	1	2011-07-26	2011-04-20	2008-12-16	2008-12-16	2008-12-16	281	178	281	2008-10-18	0.never art	2008-08-20	2008-12-16	2007-12-20	1986	E	2008-12-16	164000
A0171	13	2	2011-07-26	2011-04-20	2008-12-16	2009-04-21	2009-04-21	281	178	376	2008-10-18	0.never art	2008-08-20	2008-12-16	2007-12-20	1986	E	2008-12-16	164000
A0171	13	3	2011-07-26	2011-04-20	2008-12-16	2009-08-19	2009-08-19	281	178	376	2008-10-18	0.never art	2008-08-20	2008-12-16	2007-12-20	1986	E	2008-12-16	164000
A0171	13	4	2011-07-26	2011-04-20	2008-12-16	2009-12-01	2009-12-01	281	178	350	2008-10-18	0.never art	2008-08-20	2008-12-16	2007-12-20	1986	E	2008-12-16	164000
A0171	13	5	2011-07-26	2011-04-20	2008-12-16	2010-04-20	2010-04-20	281	178	240	2008-10-18	0.never art	2008-08-20	2008-12-16	2007-12-20	1986	E	2008-12-16	164000
A0171	13	6	2011-07-26	2011-04-20	2008-12-16	2010-08-19	2010-08-19	281	178	275	2008-10-18	0.never art	2008-08-20	2008-12-16	2007-12-20	1986	E	2008-12-16	164000
A0171	13	7	2011-07-26	2011-04-20	2008-12-16	2010-12-17	2010-12-17	281	178	265	2008-10-18	0.never art	2008-08-20	2008-12-16	2007-12-20	1986	E	2008-12-16	164000
A0171	13	8	2011-07-26	2011-04-20	2008-12-16	2011-04-20	2011-04-20	281	178	178	2008-10-18	0.never art	2008-08-20	2008-12-16	2007-12-20	1986	E	2008-12-16	164000
A0171	13	9	2011-07-26		2008-12-16	2011-08-17	2011-08-17	281		388	2008-10-18	1.on art	2008-08-20	2008-12-16	2007-12-20	1986	E	2008-12-16	164000
A0171	13	10	2011-07-26		2008-12-16	2011-12-16	2011-12-16	281		491	2008-10-18	1.on art	2008-08-20	2008-12-16	2007-12-20	1986	E	2008-12-16	164000
A0171	13	11	2011-07-26		2008-12-16	2012-04-27	2012-04-27	281		497	2008-10-18	1.on art	2008-08-20	2008-12-16	2007-12-20	1986	E	2008-12-16	164000
A0171	13	12	2011-07-26		2008-12-16	2012-08-17	2012-08-17	281		538	2008-10-18	1.on art	2008-08-20	2008-12-16	2007-12-20	1986	E	2008-12-16	164000
A0171	13	13	2011-07-26		2008-12-16	2012-12-20	2012-12-20	281		517	2008-10-18	1.on art	2008-08-20	2008-12-16	2007-12-20	1986	E	2008-12-16	164000
A0172	13	1	2011-03-21	2011-01-04	2008-09-02	2008-09-02	2008-09-02	387	227	387	2008-07-01	0.never art	2008-04-29	2008-09-02	2008-01-02	1981	E	2008-09-02	271000
A0172	13	2	2011-03-21	2011-01-04	2008-09-02	2008-12-19	2008-12-19	387	227	266	2008-07-01	0.never art	2008-04-29	2008-09-02	2008-01-02	1981	E	2008-09-02	271000
A0172	13	3	2011-03-21	2011-01-04	2008-09-02	2009-04-21	2009-04-21	387	227	259	2008-07-01	0.never art	2008-04-29	2008-09-02	2008-01-02	1981	E	2008-09-02	271000
A0172	13	4	2011-03-21	2011-01-04	2008-09-02	2009-09-01	2009-09-01	387	227	260	2008-07-01	0.never art	2008-04-29	2008-09-02	2008-01-02	1981	E	2008-09-02	271000
A0172	13	5	2011-03-21	2011-01-04	2008-09-02	2010-01-12	2010-01-12	387	227	268	2008-07-01	0.never art	2008-04-29	2008-09-02	2008-01-02	1981	E	2008-09-02	271000
A0172	13	6	2011-03-21	2011-01-04	2008-09-02	2010-07-20	2010-07-20	387	227	244	2008-07-01	0.never art	2008-04-29	2008-09-02	2008-01-02	1981	E	2008-09-02	271000
A0172	13	7	2011-03-21	2011-01-04	2008-09-02	2010-09-03	2010-09-03	387	227	305	2008-07-01	0.never art	2008-04-29	2008-09-02	2008-01-02	1981	E	2008-09-02	271000
A0172	13	8	2011-03-21	2011-01-04	2008-09-02	2011-01-04	2011-01-04	387	227	227	2008-07-01	0.never art	2008-04-29	2008-09-02	2008-01-02	1981	E	2008-09-02	271000
A0172	13	9	2011-03-21		2008-09-02	2011-04-19	2011-04-19	387		320	2008-07-01	1.on art	2008-04-29	2008-09-02	2008-01-02	1981	E	2008-09-02	271000
A0172	13	10	2011-03-21		2008-09-02	2011-08-11	2011-08-11	387		401	2008-07-01	1.on art	2008-04-29	2008-09-02	2008-01-02	1981	E	2008-09-02	271000
A0172	13	11	2011-03-21		2008-09-02	2011-12-21	2011-12-21	387		375	2008-07-01	1.on art	2008-04-29	2008-09-02	2008-01-02	1981	E	2008-09-02	271000
A0172	13	12	2011-03-21		2008-09-02	2012-08-08	2012-08-08	387		319	2008-07-01	1.on art	2008-04-29	2008-09-02	2008-01-02	1981	E	2008-09-02	271000
A0172	13	13	2011-03-21		2008-09-02	2012-09-04	2012-09-04	387		390	2008-07-01	1.on art	2008-04-29	2008-09-02	2008-01-02	1981	E	2008-09-02	271000
A0173	13	1	2012-12-22	2012-11-23	2009-05-16	2009-05-16	2009-05-16	363	281	363	2009-03-19	0.never art	2009-01-20	2009-05-16	2008-01-16	1972	E	2009-05-28	421000
A0173	13	2	2012-12-22	2012-11-23	2009-05-16	2009-09-16	2009-09-16	363	281	366	2009-03-19	0.never art	2009-01-20	2009-05-16	2008-01-16	1972	E	2009-05-28	421000
A0173	13	3	2012-12-22	2012-11-23	2009-05-16	2010-01-15	2010-01-15	363	281	367	2009-03-19	0.never art	2009-01-20	2009-05-16	2008-01-16	1972	E	2009-05-28	421000
A0173	13	4	2012-12-22	2012-11-23	2009-05-16	2010-06-12	2010-06-12	363	281	407	2009-03-19	0.never art	2009-01-20	2009-05-16	2008-01-16	1972	E	2009-05-28	421000
A0173	13	5	2012-12-22	2012-11-23	2009-05-16	2010-09-22	2010-09-22	363	281	378	2009-03-19	0.never art	2009-01-20	2009-05-16	2008-01-16	1972	E	2009-05-28	421000
A0173	13	6	2012-12-22	2012-11-23	2009-05-16	2011-01-26	2011-01-26	363	281	361	2009-03-19	0.never art	2009-01-20	2009-05-16	2008-01-16	1972	E	2009-05-28	421000
A0173	13	7	2012-12-22	2012-11-23	2009-05-16	2011-05-18	2011-05-18	363	281	354	2009-03-19	0.never art	2009-01-20	2009-05-16	2008-01-16	1972	E	2009-05-28	421000
A0173	13	8	2012-12-22	2012-11-23	2009-05-16	2011-10-20	2011-10-20	363	281	314	2009-03-19	0.never art	2009-01-20	2009-05-16	2008-01-16	1972	E	2009-05-28	421000
A0173	13	9	2012-12-22	2012-11-23	2009-05-16	2012-01-24	2012-01-24	363	281	306	2009-03-19	0.never art	2009-01-20	2009-05-16	2008-01-16	1972	E	2009-05-28	421000
A0173	13	10	2012-12-22	2012-11-23	2009-05-16	2012-05-17	2012-05-17	363	281	298	2009-03-19	0.never art	2009-01-20	2009-05-16	2008-01-16	1972	E	2009-05-28	421000
A0173	13	11	2012-12-22	2012-11-23	2009-05-16	2012-11-23	2012-11-23	363	281	281	2009-03-19	0.never art	2009-01-20	2009-05-16	2008-01-16	1972	E	2009-05-28	421000
A0173	13	12	2012-12-22		2009-05-16	2013-01-18	2013-01-18	363		349	2009-03-19	1.on art	2009-01-20	2009-05-16	2008-01-16	1972	E	2009-05-28	421000
A0173	13	13	2012-12-22		2009-05-16	2013-08-29	2013-08-29	363		601	2009-03-19	1.on art	2009-01-20	2009-05-16	2008-01-16	1972	E	2009-05-28	421000
A0174	7	1	2012-03-15	2012-01-31	2011-09-21	2011-09-21	2011-09-21	363	311	363	2011-01-23	0.never art	2010-05-27	2011-09-21	2008-01-29	1977	E	2011-09-21	18240
A0174	7	2	2012-03-15	2012-01-31	2011-09-21	2012-01-31	2012-01-31	363	311	311	2011-01-23	0.never art	2010-05-27	2011-09-21	2008-01-29	1977	E	2011-09-21	18240
A0174	7	3	2012-03-15		2011-09-21	2012-05-30	2012-05-30	363		304	2011-01-23	1.on art	2010-05-27	2011-09-21	2008-01-29	1977	E	2011-09-21	18240
A0174	7	4	2012-03-15		2011-09-21	2012-09-27	2012-09-27	363		432	2011-01-23	1.on art	2010-05-27	2011-09-21	2008-01-29	1977	E	2011-09-21	18240
A0174	7	5	2012-03-15		2011-09-21	2013-01-30	2013-01-30	363		501	2011-01-23	1.on art	2010-05-27	2011-09-21	2008-01-29	1977	E	2011-09-21	18240
A0174	7	6	2012-03-15		2011-09-21	2013-06-12	2013-06-12	363		365	2011-01-23	1.on art	2010-05-27	2011-09-21	2008-01-29	1977	E	2011-09-21	18240
A0174	7	7	2012-03-15		2011-09-21	2013-09-05	2013-09-05	363		410	2011-01-23	1.on art	2010-05-27	2011-09-21	2008-01-29	1977	E	2011-09-21	18240
A0175	14	1	2012-06-19	2012-06-01	2008-05-24	2008-05-24	2008-05-24	810	76	810	2008-03-27	0.never art	2008-01-30	2008-05-24	2008-01-30	1986	E	2008-06-10	102000
A0175	14	2	2012-06-19	2012-06-01	2008-05-24	2008-12-09	2008-12-09	810	76	401	2008-03-27	0.never art	2008-01-30	2008-05-24	2008-01-30	1986	E	2008-06-10	102000
A0175	14	3	2012-06-19	2012-06-01	2008-05-24	2009-02-03	2009-02-03	810	76	540	2008-03-27	0.never art	2008-01-30	2008-05-24	2008-01-30	1986	E	2008-06-10	102000
A0175	14	4	2012-06-19	2012-06-01	2008-05-24	2009-06-02	2009-06-02	810	76	582	2008-03-27	0.never art	2008-01-30	2008-05-24	2008-01-30	1986	E	2008-06-10	102000
A0175	14	5	2012-06-19	2012-06-01	2008-05-24	2009-10-09	2009-10-09	810	76	464	2008-03-27	0.never art	2008-01-30	2008-05-24	2008-01-30	1986	E	2008-06-10	102000
A0175	14	6	2012-06-19	2012-06-01	2008-05-24	2010-02-10	2010-02-10	810	76	476	2008-03-27	0.never art	2008-01-30	2008-05-24	2008-01-30	1986	E	2008-06-10	102000
A0175	14	7	2012-06-19	2012-06-01	2008-05-24	2010-06-09	2010-06-09	810	76	399	2008-03-27	0.never art	2008-01-30	2008-05-24	2008-01-30	1986	E	2008-06-10	102000
A0175	14	8	2012-06-19	2012-06-01	2008-05-24	2010-10-05	2010-10-05	810	76	296	2008-03-27	0.never art	2008-01-30	2008-05-24	2008-01-30	1986	E	2008-06-10	102000
A0175	14	9	2012-06-19	2012-06-01	2008-05-24	2011-02-02	2011-02-02	810	76	352	2008-03-27	0.never art	2008-01-30	2008-05-24	2008-01-30	1986	E	2008-06-10	102000
A0175	14	10	2012-06-19	2012-06-01	2008-05-24	2011-06-07	2011-06-07	810	76	236	2008-03-27	0.never art	2008-01-30	2008-05-24	2008-01-30	1986	E	2008-06-10	102000
A0175	14	11	2012-06-19	2012-06-01	2008-05-24	2012-02-15	2012-02-15	810	76	104	2008-03-27	0.never art	2008-01-30	2008-05-24	2008-01-30	1986	E	2008-06-10	102000
A0175	14	12	2012-06-19	2012-06-01	2008-05-24	2012-06-01	2012-06-01	810	76	76	2008-03-27	0.never art	2008-01-30	2008-05-24	2008-01-30	1986	E	2008-06-10	102000
A0175	14	13	2012-06-19		2008-05-24	2012-09-28	2012-09-28	810		188	2008-03-27	1.on art	2008-01-30	2008-05-24	2008-01-30	1986	E	2008-06-10	102000
A0175	14	14	2012-06-19		2008-05-24	2013-01-24	2013-01-24	810		217	2008-03-27	1.on art	2008-01-30	2008-05-24	2008-01-30	1986	E	2008-06-10	102000
A0176	4	1		2014-07-16	2012-05-23	2012-05-23	2012-05-23	810	311	458	2011-12-11	0.never art	2011-07-01	2012-05-23	2009-11-03	1990	E	2012-05-23	92796
A0176	4	2		2014-07-16	2012-05-23	2012-08-23	2012-08-23	810	311	378	2011-12-11	0.never art	2011-07-01	2012-05-23	2009-11-03	1990	E	2012-05-23	92796
A0176	4	3		2014-07-16	2012-05-23	2012-12-05	2012-12-05	810	311	289	2011-12-11	0.never art	2011-07-01	2012-05-23	2009-11-03	1990	E	2012-05-23	92796
A0176	4	4		2014-07-16	2012-05-23	2014-07-16	2014-07-16	810	311	311	2011-12-11	0.never art	2011-07-01	2012-05-23	2009-11-03	1990	E	2012-05-23	92796
A0177	7	1		2014-06-18	2012-11-02	2012-11-02	2012-11-02	520	422	520	2012-09-02	0.never art	2012-07-03	2012-11-02	2009-11-03	1984	NT	2012-11-02	51128
A0177	7	2		2014-06-18	2012-11-02	2013-03-06	2013-03-06	520	422	467	2012-09-02	0.never art	2012-07-03	2012-11-02	2009-11-03	1984	NT	2012-11-02	51128
A0177	7	3		2014-06-18	2012-11-02	2013-06-11	2013-06-11	520	422	565	2012-09-02	0.never art	2012-07-03	2012-11-02	2009-11-03	1984	NT	2012-11-02	51128
A0177	7	4		2014-06-18	2012-11-02	2013-07-03	2013-07-03	520	422	545	2012-09-02	0.never art	2012-07-03	2012-11-02	2009-11-03	1984	NT	2012-11-02	51128
A0177	7	5		2014-06-18	2012-11-02	2013-11-05	2013-11-05	520	422	575	2012-09-02	0.never art	2012-07-03	2012-11-02	2009-11-03	1984	NT	2012-11-02	51128
A0177	7	6		2014-06-18	2012-11-02	2014-03-04	2014-03-04	520	422	567	2012-09-02	0.never art	2012-07-03	2012-11-02	2009-11-03	1984	NT	2012-11-02	51128
A0177	7	7		2014-06-18	2012-11-02	2014-06-18	2014-06-18	520	422	422	2012-09-02	0.never art	2012-07-03	2012-11-02	2009-11-03	1984	NT	2012-11-02	51128
A0178	3	1		2014-07-09	2013-11-13	2013-11-13	2013-11-13	404	267	404	2013-09-07	0.never art	2013-07-06	2013-11-09	2009-11-07	1984	NT	2013-11-09	64945
A0178	3	2		2014-07-09	2013-11-13	2014-03-14	2014-03-14	404	267	390	2013-09-07	0.never art	2013-07-06	2013-11-09	2009-11-07	1984	NT	2013-11-09	64945
A0178	3	3		2014-07-09	2013-11-13	2014-07-09	2014-07-09	404	267	267	2013-09-07	0.never art	2013-07-06	2013-11-09	2009-11-07	1984	NT	2013-11-09	64945
A0179	11	1		2014-03-01	2010-07-10	2010-07-10	2010-07-10	507	412	507	2010-05-10	0.never art	2010-03-10	2010-07-10	2009-11-14	1984	E	2010-07-13	104000
A0179	11	2		2014-03-01	2010-07-10	2010-11-03	2010-11-03	507	412	478	2010-05-10	0.never art	2010-03-10	2010-07-10	2009-11-14	1984	E	2010-07-13	104000
A0179	11	3		2014-03-01	2010-07-10	2011-03-11	2011-03-11	507	412	436	2010-05-10	0.never art	2010-03-10	2010-07-10	2009-11-14	1984	E	2010-07-13	104000
A0179	11	4		2014-03-01	2010-07-10	2011-07-13	2011-07-13	507	412	479	2010-05-10	0.never art	2010-03-10	2010-07-10	2009-11-14	1984	E	2010-07-13	104000
A0179	11	5		2014-03-01	2010-07-10	2011-11-16	2011-11-16	507	412	358	2010-05-10	0.never art	2010-03-10	2010-07-10	2009-11-14	1984	E	2010-07-13	104000
A0179	11	6		2014-03-01	2010-07-10	2012-03-14	2012-03-14	507	412	438	2010-05-10	0.never art	2010-03-10	2010-07-10	2009-11-14	1984	E	2010-07-13	104000
A0179	11	7		2014-03-01	2010-07-10	2012-07-13	2012-07-13	507	412	450	2010-05-10	0.never art	2010-03-10	2010-07-10	2009-11-14	1984	E	2010-07-13	104000
A0179	11	8		2014-03-01	2010-07-10	2012-11-14	2012-11-14	507	412	509	2010-05-10	0.never art	2010-03-10	2010-07-10	2009-11-14	1984	E	2010-07-13	104000
A0179	11	9		2014-03-01	2010-07-10	2013-03-19	2013-03-19	507	412	531	2010-05-10	0.never art	2010-03-10	2010-07-10	2009-11-14	1984	E	2010-07-13	104000
A0179	11	10		2014-03-01	2010-07-10	2013-10-05	2013-10-05	507	412	451	2010-05-10	0.never art	2010-03-10	2010-07-10	2009-11-14	1984	E	2010-07-13	104000
A0179	11	11		2014-03-01	2010-07-10	2014-03-01	2014-03-01	507	412	412	2010-05-10	0.never art	2010-03-10	2010-07-10	2009-11-14	1984	E	2010-07-13	104000
A0180	1	1		2013-07-10	2013-07-10	2013-07-10	2013-07-10	347	347	347	2013-05-11	0.never art	2013-03-20	2013-07-02	2009-11-19	1991	BE	2013-07-02	1178772
A0181	7	1		2014-07-23	2012-08-15	2012-08-15	2012-08-15	347	256	515	2011-06-02	0.never art	2010-03-20	2012-08-15	2009-11-20	1982	E	2012-08-15	33307
A0181	7	2		2014-07-23	2012-08-15	2013-01-22	2013-01-22	347	256	414	2011-06-02	0.never art	2010-03-20	2012-08-15	2009-11-20	1982	E	2012-08-15	33307
A0181	7	3		2014-07-23	2012-08-15	2013-03-12	2013-03-12	347	256	439	2011-06-02	0.never art	2010-03-20	2012-08-15	2009-11-20	1982	E	2012-08-15	33307
A0181	7	4		2014-07-23	2012-08-15	2013-07-19	2013-07-19	347	256	412	2011-06-02	0.never art	2010-03-20	2012-08-15	2009-11-20	1982	E	2012-08-15	33307
A0181	7	5		2014-07-23	2012-08-15	2013-11-20	2013-11-20	347	256	361	2011-06-02	0.never art	2010-03-20	2012-08-15	2009-11-20	1982	E	2012-08-15	33307
A0181	7	6		2014-07-23	2012-08-15	2014-03-21	2014-03-21	347	256	219	2011-06-02	0.never art	2010-03-20	2012-08-15	2009-11-20	1982	E	2012-08-15	33307
A0181	7	7		2014-07-23	2012-08-15	2014-07-23	2014-07-23	347	256	256	2011-06-02	0.never art	2010-03-20	2012-08-15	2009-11-20	1982	E	2012-08-15	33307
A0182	11	1		2014-07-24	2011-03-26	2011-03-26	2011-03-26	757	142	757	2011-01-12	0.never art	2010-11-09	2011-03-18	2009-11-20	1981	E	2011-03-29	8190
A0182	11	2		2014-07-24	2011-03-26	2011-07-07	2011-07-07	757	142	560	2011-01-12	0.never art	2010-11-09	2011-03-18	2009-11-20	1981	E	2011-03-29	8190
A0182	11	3		2014-07-24	2011-03-26	2011-11-30	2011-11-30	757	142	453	2011-01-12	0.never art	2010-11-09	2011-03-18	2009-11-20	1981	E	2011-03-29	8190
A0182	11	4		2014-07-24	2011-03-26	2012-03-20	2012-03-20	757	142	337	2011-01-12	0.never art	2010-11-09	2011-03-18	2009-11-20	1981	E	2011-03-29	8190
A0182	11	5		2014-07-24	2011-03-26	2012-07-17	2012-07-17	757	142	370	2011-01-12	0.never art	2010-11-09	2011-03-18	2009-11-20	1981	E	2011-03-29	8190
A0182	11	6		2014-07-24	2011-03-26	2012-11-22	2012-11-22	757	142	300	2011-01-12	0.never art	2010-11-09	2011-03-18	2009-11-20	1981	E	2011-03-29	8190
A0182	11	7		2014-07-24	2011-03-26	2013-03-27	2013-03-27	757	142	300	2011-01-12	0.never art	2010-11-09	2011-03-18	2009-11-20	1981	E	2011-03-29	8190
A0182	11	8		2014-07-24	2011-03-26	2013-07-19	2013-07-19	757	142	290	2011-01-12	0.never art	2010-11-09	2011-03-18	2009-11-20	1981	E	2011-03-29	8190
A0182	11	9		2014-07-24	2011-03-26	2013-11-15	2013-11-15	757	142	283	2011-01-12	0.never art	2010-11-09	2011-03-18	2009-11-20	1981	E	2011-03-29	8190
A0182	11	10		2014-07-24	2011-03-26	2014-03-22	2014-03-22	757	142	193	2011-01-12	0.never art	2010-11-09	2011-03-18	2009-11-20	1981	E	2011-03-29	8190
A0182	11	11		2014-07-24	2011-03-26	2014-07-24	2014-07-24	757	142	142	2011-01-12	0.never art	2010-11-09	2011-03-18	2009-11-20	1981	E	2011-03-29	8190
A0183	9	1		2014-07-04	2011-12-15	2011-12-15	2011-12-15	1040	672	1040	2011-09-29	0.never art	2011-07-21	2011-12-09	2009-11-21	1986	E	2011-12-15	6785
A0183	9	2		2014-07-04	2011-12-15	2012-03-15	2012-03-15	1040	672	1130	2011-09-29	0.never art	2011-07-21	2011-12-09	2009-11-21	1986	E	2011-12-15	6785
A0183	9	3		2014-07-04	2011-12-15	2012-07-24	2012-07-24	1040	672	1110	2011-09-29	0.never art	2011-07-21	2011-12-09	2009-11-21	1986	E	2011-12-15	6785
A0183	9	4		2014-07-04	2011-12-15	2012-11-16	2012-11-16	1040	672	852	2011-09-29	0.never art	2011-07-21	2011-12-09	2009-11-21	1986	E	2011-12-15	6785
A0183	9	5		2014-07-04	2011-12-15	2013-04-03	2013-04-03	1040	672	1050	2011-09-29	0.never art	2011-07-21	2011-12-09	2009-11-21	1986	E	2011-12-15	6785
A0183	9	6		2014-07-04	2011-12-15	2013-08-13	2013-08-13	1040	672	825	2011-09-29	0.never art	2011-07-21	2011-12-09	2009-11-21	1986	E	2011-12-15	6785
A0183	9	7		2014-07-04	2011-12-15	2014-01-31	2014-01-31	1040	672	775	2011-09-29	0.never art	2011-07-21	2011-12-09	2009-11-21	1986	E	2011-12-15	6785
A0183	9	8		2014-07-04	2011-12-15	2014-03-26	2014-03-26	1040	672	953	2011-09-29	0.never art	2011-07-21	2011-12-09	2009-11-21	1986	E	2011-12-15	6785
A0183	9	9		2014-07-04	2011-12-15	2014-07-04	2014-07-04	1040	672	672	2011-09-29	0.never art	2011-07-21	2011-12-09	2009-11-21	1986	E	2011-12-15	6785
A0184	3	1		2014-07-24	2013-12-12	2013-12-12	2013-12-12	859	449	859	2013-10-03	0.never art	2013-07-25	2013-12-12	2009-11-25	1974	E	2013-12-12	6368
A0184	3	2		2014-07-24	2013-12-12	2014-04-04	2014-04-04	859	449	581	2013-10-03	0.never art	2013-07-25	2013-12-12	2009-11-25	1974	E	2013-12-12	6368
A0184	3	3		2014-07-24	2013-12-12	2014-07-24	2014-07-24	859	449	449	2013-10-03	0.never art	2013-07-25	2013-12-12	2009-11-25	1974	E	2013-12-12	6368
A0185	5	1		2013-06-06	2011-01-21	2011-01-21	2011-01-21	264	280	264	2010-11-21	0.never art	2010-09-21	2011-01-21	2010-01-21	1985	E	2011-01-21	1390
A0185	5	2		2013-06-06	2011-01-21	2011-02-18	2011-02-18	264	280	393	2010-11-21	0.never art	2010-09-21	2011-01-21	2010-01-21	1985	E	2011-01-21	1390
A0185	5	3		2013-06-06	2011-01-21	2011-03-18	2011-03-18	264	280	390	2010-11-21	0.never art	2010-09-21	2011-01-21	2010-01-21	1985	E	2011-01-21	1390
A0185	5	4		2013-06-06	2011-01-21	2011-08-17	2011-08-17	264	280	286	2010-11-21	0.never art	2010-09-21	2011-01-21	2010-01-21	1985	E	2011-01-21	1390
A0185	5	5		2013-06-06	2011-01-21	2013-06-06	2013-06-06	264	280	280	2010-11-21	0.never art	2010-09-21	2011-01-21	2010-01-21	1985	E	2011-01-21	1390
A0186	11	1		2014-05-28	2011-02-02	2011-02-02	2011-02-02	542	593	542	2010-11-28	0.never art	2010-09-28	2011-01-28	2010-01-28	1981	E	2011-02-02	3910
A0186	11	2		2014-05-28	2011-02-02	2011-05-27	2011-05-27	542	593	714	2010-11-28	0.never art	2010-09-28	2011-01-28	2010-01-28	1981	E	2011-02-02	3910
A0186	11	3		2014-05-28	2011-02-02	2011-09-28	2011-09-28	542	593	622	2010-11-28	0.never art	2010-09-28	2011-01-28	2010-01-28	1981	E	2011-02-02	3910
A0186	11	4		2014-05-28	2011-02-02	2012-02-03	2012-02-03	542	593	625	2010-11-28	0.never art	2010-09-28	2011-01-28	2010-01-28	1981	E	2011-02-02	3910
A0186	11	5		2014-05-28	2011-02-02	2012-06-06	2012-06-06	542	593	460	2010-11-28	0.never art	2010-09-28	2011-01-28	2010-01-28	1981	E	2011-02-02	3910
A0186	11	6		2014-05-28	2011-02-02	2012-10-10	2012-10-10	542	593	564	2010-11-28	0.never art	2010-09-28	2011-01-28	2010-01-28	1981	E	2011-02-02	3910
A0186	11	7		2014-05-28	2011-02-02	2013-02-05	2013-02-05	542	593	476	2010-11-28	0.never art	2010-09-28	2011-01-28	2010-01-28	1981	E	2011-02-02	3910
A0186	11	8		2014-05-28	2011-02-02	2013-06-13	2013-06-13	542	593	549	2010-11-28	0.never art	2010-09-28	2011-01-28	2010-01-28	1981	E	2011-02-02	3910
A0186	11	9		2014-05-28	2011-02-02	2013-10-01	2013-10-01	542	593	523	2010-11-28	0.never art	2010-09-28	2011-01-28	2010-01-28	1981	E	2011-02-02	3910
A0186	11	10		2014-05-28	2011-02-02	2014-02-04	2014-02-04	542	593	534	2010-11-28	0.never art	2010-09-28	2011-01-28	2010-01-28	1981	E	2011-02-02	3910
A0186	11	11		2014-05-28	2011-02-02	2014-05-28	2014-05-28	542	593	593	2010-11-28	0.never art	2010-09-28	2011-01-28	2010-01-28	1981	E	2011-02-02	3910
A0187	3	1		2014-06-19	2013-10-10	2013-10-10	2013-10-10	372	375	372	2013-08-11	0.never art	2013-06-13	2013-10-10	2010-02-11	1990	E	2013-10-10	81451
A0187	3	2		2014-06-19	2013-10-10	2014-02-11	2014-02-11	372	375	429	2013-08-11	0.never art	2013-06-13	2013-10-10	2010-02-11	1990	E	2013-10-10	81451
A0187	3	3		2014-06-19	2013-10-10	2014-06-19	2014-06-19	372	375	375	2013-08-11	0.never art	2013-06-13	2013-10-10	2010-02-11	1990	E	2013-10-10	81451
A0188	3	1		2014-06-14	2013-10-16	2013-10-16	2013-10-16	636	262	636	2013-08-13	0.never art	2013-06-14	2013-10-12	2010-02-11	1989	E	2013-10-12	13001
A0188	3	2		2014-06-14	2013-10-16	2014-02-18	2014-02-18	636	262	525	2013-08-13	0.never art	2013-06-14	2013-10-12	2010-02-11	1989	E	2013-10-12	13001
A0188	3	3		2014-06-14	2013-10-16	2014-06-14	2014-06-14	636	262	262	2013-08-13	0.never art	2013-06-14	2013-10-12	2010-02-11	1989	E	2013-10-12	13001
A0189	4	1		2014-10-08	2013-10-22	2013-10-22	2013-10-22	911	623	911	2013-08-12	0.never art	2013-06-14	2013-10-11	2010-02-12	1983	E	2013-10-11	622330
A0189	4	2		2014-10-08	2013-10-22	2014-02-11	2014-02-11	911	623	730	2013-08-12	0.never art	2013-06-14	2013-10-11	2010-02-12	1983	E	2013-10-11	622330
A0189	4	3		2014-10-08	2013-10-22	2014-06-12	2014-06-12	911	623	597	2013-08-12	0.never art	2013-06-14	2013-10-11	2010-02-12	1983	E	2013-10-11	622330
A0189	4	4		2014-10-08	2013-10-22	2014-10-08	2014-10-08	911	623	623	2013-08-12	0.never art	2013-06-14	2013-10-11	2010-02-12	1983	E	2013-10-11	622330
A0190	6	1	2013-03-04	2013-03-01	2012-12-07	2012-12-07	2012-12-07	240	210	240	2012-09-09	0.never art	2012-06-13	2012-12-07	2010-02-17	1977	E	2012-12-07	1225893
A0190	6	2	2013-03-04	2013-03-01	2012-12-07	2013-03-01	2013-03-01	240	210	210	2012-09-09	0.never art	2012-06-13	2012-12-07	2010-02-17	1977	E	2012-12-07	1225893
A0190	6	3	2013-03-04		2012-12-07	2013-06-14	2013-06-14	240		444	2012-09-09	1.on art	2012-06-13	2012-12-07	2010-02-17	1977	E	2012-12-07	1225893
A0190	6	4	2013-03-04		2012-12-07	2013-10-04	2013-10-04	240		571	2012-09-09	1.on art	2012-06-13	2012-12-07	2010-02-17	1977	E	2012-12-07	1225893
A0190	6	5	2013-03-04		2012-12-07	2014-02-07	2014-02-07	240		535	2012-09-09	1.on art	2012-06-13	2012-12-07	2010-02-17	1977	E	2012-12-07	1225893
A0190	6	6	2013-03-04		2012-12-07	2014-06-06	2014-06-06	240		691	2012-09-09	1.on art	2012-06-13	2012-12-07	2010-02-17	1977	E	2012-12-07	1225893
A0191	7	1		2014-06-14	2011-11-25	2011-11-25	2011-11-25	330	309	330	2011-09-18	0.never art	2011-07-12	2011-11-25	2010-02-18	1973	E	2011-11-25	42663
A0191	7	2		2014-06-14	2011-11-25	2012-02-16	2012-02-16	330	309	325	2011-09-18	0.never art	2011-07-12	2011-11-25	2010-02-18	1973	E	2011-11-25	42663
A0191	7	3		2014-06-14	2011-11-25	2012-06-21	2012-06-21	330	309	339	2011-09-18	0.never art	2011-07-12	2011-11-25	2010-02-18	1973	E	2011-11-25	42663
A0191	7	4		2014-06-14	2011-11-25	2012-10-18	2012-10-18	330	309	380	2011-09-18	0.never art	2011-07-12	2011-11-25	2010-02-18	1973	E	2011-11-25	42663
A0191	7	5		2014-06-14	2011-11-25	2013-02-15	2013-02-15	330	309	358	2011-09-18	0.never art	2011-07-12	2011-11-25	2010-02-18	1973	E	2011-11-25	42663
A0191	7	6		2014-06-14	2011-11-25	2014-03-28	2014-03-28	330	309	338	2011-09-18	0.never art	2011-07-12	2011-11-25	2010-02-18	1973	E	2011-11-25	42663
A0191	7	7		2014-06-14	2011-11-25	2014-06-14	2014-06-14	330	309	309	2011-09-18	0.never art	2011-07-12	2011-11-25	2010-02-18	1973	E	2011-11-25	42663
A0192	3	1		2014-07-01	2012-06-05	2012-06-05	2012-06-05	470	610	470	2012-04-05	0.never art	2012-02-10	2012-05-30	2010-02-24	1975	E	2012-06-05	186181
A0192	3	2		2014-07-01	2012-06-05	2012-07-03	2012-07-03	470	610	427	2012-04-05	0.never art	2012-02-10	2012-05-30	2010-02-24	1975	E	2012-06-05	186181
A0192	3	3		2014-07-01	2012-06-05	2014-07-01	2014-07-01	470	610	610	2012-04-05	0.never art	2012-02-10	2012-05-30	2010-02-24	1975	E	2012-06-05	186181
A0193	7	1	2012-11-03	2012-10-30	2012-10-30	2012-10-30	2012-10-30	255	255	255	2012-08-26	0.never art	2012-06-27	2012-10-26	2010-02-27	1986	E	2012-10-26	286569
A0193	7	2	2012-11-03		2012-10-30	2013-02-28	2013-02-28	255		400	2012-08-26	1.on art	2012-06-27	2012-10-26	2010-02-27	1986	E	2012-10-26	286569
A0193	7	3	2012-11-03		2012-10-30	2013-06-19	2013-06-19	255		528	2012-08-26	1.on art	2012-06-27	2012-10-26	2010-02-27	1986	E	2012-10-26	286569
A0193	7	4	2012-11-03		2012-10-30	2013-10-25	2013-10-25	255		212	2012-08-26	1.on art	2012-06-27	2012-10-26	2010-02-27	1986	E	2012-10-26	286569
A0193	7	5	2012-11-03		2012-10-30	2013-12-06	2013-12-06	255		322	2012-08-26	1.on art	2012-06-27	2012-10-26	2010-02-27	1986	E	2012-10-26	286569
A0193	7	6	2012-11-03		2012-10-30	2014-02-27	2014-02-27	255		426	2012-08-26	1.on art	2012-06-27	2012-10-26	2010-02-27	1986	E	2012-10-26	286569
A0193	7	7	2012-11-03		2012-10-30	2014-06-26	2014-06-26	255		473	2012-08-26	1.on art	2012-06-27	2012-10-26	2010-02-27	1986	E	2012-10-26	286569
A0194	10	1		2014-06-24	2011-07-20	2011-07-20	2011-07-20	819	317	819	2011-06-06	0.never art	2011-05-06	2011-07-08	2010-02-27	1985	BE	2011-07-20	279016
A0194	10	2		2014-06-24	2011-07-20	2011-11-29	2011-11-29	819	317	537	2011-06-06	0.never art	2011-05-06	2011-07-08	2010-02-27	1985	BE	2011-07-20	279016
A0194	10	3		2014-06-24	2011-07-20	2012-02-22	2012-02-22	819	317	482	2011-06-06	0.never art	2011-05-06	2011-07-08	2010-02-27	1985	BE	2011-07-20	279016
A0194	10	4		2014-06-24	2011-07-20	2012-06-26	2012-06-26	819	317	469	2011-06-06	0.never art	2011-05-06	2011-07-08	2010-02-27	1985	BE	2011-07-20	279016
A0194	10	5		2014-06-24	2011-07-20	2012-10-17	2012-10-17	819	317	462	2011-06-06	0.never art	2011-05-06	2011-07-08	2010-02-27	1985	BE	2011-07-20	279016
A0194	10	6		2014-06-24	2011-07-20	2013-02-05	2013-02-05	819	317	587	2011-06-06	0.never art	2011-05-06	2011-07-08	2010-02-27	1985	BE	2011-07-20	279016
A0194	10	7		2014-06-24	2011-07-20	2013-06-21	2013-06-21	819	317	515	2011-06-06	0.never art	2011-05-06	2011-07-08	2010-02-27	1985	BE	2011-07-20	279016
A0194	10	8		2014-06-24	2011-07-20	2013-10-24	2013-10-24	819	317	458	2011-06-06	0.never art	2011-05-06	2011-07-08	2010-02-27	1985	BE	2011-07-20	279016
A0194	10	9		2014-06-24	2011-07-20	2014-02-28	2014-02-28	819	317	477	2011-06-06	0.never art	2011-05-06	2011-07-08	2010-02-27	1985	BE	2011-07-20	279016
A0194	10	10		2014-06-24	2011-07-20	2014-06-24	2014-06-24	819	317	317	2011-06-06	0.never art	2011-05-06	2011-07-08	2010-02-27	1985	BE	2011-07-20	279016
A0195	6	1	2012-11-14	2012-10-30	2011-06-22	2011-06-22	2011-06-22	387	228	387	2011-04-20	0.never art	2011-02-16	2011-06-22	2010-03-02	1975	E	2011-06-22	133000
A0195	6	2	2012-11-14	2012-10-30	2011-06-22	2011-11-01	2011-11-01	387	228	362	2011-04-20	0.never art	2011-02-16	2011-06-22	2010-03-02	1975	E	2011-06-22	133000
A0195	6	3	2012-11-14	2012-10-30	2011-06-22	2012-03-01	2012-03-01	387	228	284	2011-04-20	0.never art	2011-02-16	2011-06-22	2010-03-02	1975	E	2011-06-22	133000
A0195	6	4	2012-11-14	2012-10-30	2011-06-22	2012-07-03	2012-07-03	387	228	274	2011-04-20	0.never art	2011-02-16	2011-06-22	2010-03-02	1975	E	2011-06-22	133000
A0195	6	5	2012-11-14	2012-10-30	2011-06-22	2012-10-30	2012-10-30	387	228	228	2011-04-20	0.never art	2011-02-16	2011-06-22	2010-03-02	1975	E	2011-06-22	133000
A0195	6	6	2012-11-14		2011-06-22	2013-02-28	2013-02-28	387		413	2011-04-20	1.on art	2011-02-16	2011-06-22	2010-03-02	1975	E	2011-06-22	133000
A0196	13	1	2011-02-26	2011-01-13	2010-06-29	2010-06-29	2010-06-29	438	232	438	2010-04-30	0.never art	2010-03-02	2010-06-29	2010-03-02	1987	E	2010-06-29	18000
A0196	13	2	2011-02-26	2011-01-13	2010-06-29	2010-11-12	2010-11-12	438	232	255	2010-04-30	0.never art	2010-03-02	2010-06-29	2010-03-02	1987	E	2010-06-29	18000
A0196	13	3	2011-02-26	2011-01-13	2010-06-29	2011-01-13	2011-01-13	438	232	232	2010-04-30	0.never art	2010-03-02	2010-06-29	2010-03-02	1987	E	2010-06-29	18000
A0196	13	4	2011-02-26		2010-06-29	2011-03-03	2011-03-03	438		250	2010-04-30	1.on art	2010-03-02	2010-06-29	2010-03-02	1987	E	2010-06-29	18000
A0196	13	5	2011-02-26		2010-06-29	2011-07-01	2011-07-01	438		282	2010-04-30	1.on art	2010-03-02	2010-06-29	2010-03-02	1987	E	2010-06-29	18000
A0196	13	6	2011-02-26		2010-06-29	2011-11-01	2011-11-01	438		331	2010-04-30	1.on art	2010-03-02	2010-06-29	2010-03-02	1987	E	2010-06-29	18000
A0196	13	7	2011-02-26		2010-06-29	2012-03-02	2012-03-02	438		235	2010-04-30	1.on art	2010-03-02	2010-06-29	2010-03-02	1987	E	2010-06-29	18000
A0196	13	8	2011-02-26		2010-06-29	2012-07-03	2012-07-03	438		478	2010-04-30	1.on art	2010-03-02	2010-06-29	2010-03-02	1987	E	2010-06-29	18000
A0196	13	9	2011-02-26		2010-06-29	2012-11-06	2012-11-06	438		428	2010-04-30	1.on art	2010-03-02	2010-06-29	2010-03-02	1987	E	2010-06-29	18000
A0196	13	10	2011-02-26		2010-06-29	2013-02-28	2013-02-28	438		558	2010-04-30	1.on art	2010-03-02	2010-06-29	2010-03-02	1987	E	2010-06-29	18000
A0196	13	11	2011-02-26		2010-06-29	2013-07-02	2013-07-02	438		516	2010-04-30	1.on art	2010-03-02	2010-06-29	2010-03-02	1987	E	2010-06-29	18000
A0196	13	12	2011-02-26		2010-06-29	2014-05-21	2014-05-21	438		461	2010-04-30	1.on art	2010-03-02	2010-06-29	2010-03-02	1987	E	2010-06-29	18000
A0196	13	13	2011-02-26		2010-06-29	2014-07-01	2014-07-01	438		577	2010-04-30	1.on art	2010-03-02	2010-06-29	2010-03-02	1987	E	2010-06-29	18000
A0197	12	1		2012-07-17	2010-07-17	2010-07-17	2010-07-17	167	251	167	2010-05-17	0.never art	2010-03-17	2010-07-17	2010-03-17	1988	E	2010-07-20	490000
A0197	12	2		2012-07-17	2010-07-17	2010-08-11	2010-08-11	167	251	375	2010-05-17	0.never art	2010-03-17	2010-07-17	2010-03-17	1988	E	2010-07-20	490000
A0197	12	3		2012-07-17	2010-07-17	2010-10-12	2010-10-12	167	251	243	2010-05-17	0.never art	2010-03-17	2010-07-17	2010-03-17	1988	E	2010-07-20	490000
A0197	12	4		2012-07-17	2010-07-17	2010-11-17	2010-11-17	167	251	325	2010-05-17	0.never art	2010-03-17	2010-07-17	2010-03-17	1988	E	2010-07-20	490000
A0197	12	5		2012-07-17	2010-07-17	2010-12-14	2010-12-14	167	251	234	2010-05-17	0.never art	2010-03-17	2010-07-17	2010-03-17	1988	E	2010-07-20	490000
A0197	12	6		2012-07-17	2010-07-17	2011-01-13	2011-01-13	167	251	245	2010-05-17	0.never art	2010-03-17	2010-07-17	2010-03-17	1988	E	2010-07-20	490000
A0197	12	7		2012-07-17	2010-07-17	2011-02-17	2011-02-17	167	251	208	2010-05-17	0.never art	2010-03-17	2010-07-17	2010-03-17	1988	E	2010-07-20	490000
A0197	12	8		2012-07-17	2010-07-17	2011-03-15	2011-03-15	167	251	275	2010-05-17	0.never art	2010-03-17	2010-07-17	2010-03-17	1988	E	2010-07-20	490000
A0197	12	9		2012-07-17	2010-07-17	2011-07-14	2011-07-14	167	251	218	2010-05-17	0.never art	2010-03-17	2010-07-17	2010-03-17	1988	E	2010-07-20	490000
A0197	12	10		2012-07-17	2010-07-17	2012-01-26	2012-01-26	167	251	229	2010-05-17	0.never art	2010-03-17	2010-07-17	2010-03-17	1988	E	2010-07-20	490000
A0197	12	11		2012-07-17	2010-07-17	2012-03-20	2012-03-20	167	251	228	2010-05-17	0.never art	2010-03-17	2010-07-17	2010-03-17	1988	E	2010-07-20	490000
A0197	12	12		2012-07-17	2010-07-17	2012-07-17	2012-07-17	167	251	251	2010-05-17	0.never art	2010-03-17	2010-07-17	2010-03-17	1988	E	2010-07-20	490000
A0198	12	1	2012-06-12	2012-04-04	2011-04-01	2011-04-01	2011-04-01	472	286	472	2011-01-30	0.never art	2010-12-01	2011-04-01	2010-04-02	1988	E	2011-04-01	289000
A0198	12	2	2012-06-12	2012-04-04	2011-04-01	2011-08-04	2011-08-04	472	286	400	2011-01-30	0.never art	2010-12-01	2011-04-01	2010-04-02	1988	E	2011-04-01	289000
A0198	12	3	2012-06-12	2012-04-04	2011-04-01	2011-10-06	2011-10-06	472	286	367	2011-01-30	0.never art	2010-12-01	2011-04-01	2010-04-02	1988	E	2011-04-01	289000
A0198	12	4	2012-06-12	2012-04-04	2011-04-01	2011-12-10	2011-12-10	472	286	385	2011-01-30	0.never art	2010-12-01	2011-04-01	2010-04-02	1988	E	2011-04-01	289000
A0198	12	5	2012-06-12	2012-04-04	2011-04-01	2012-04-04	2012-04-04	472	286	286	2011-01-30	0.never art	2010-12-01	2011-04-01	2010-04-02	1988	E	2011-04-01	289000
A0198	12	6	2012-06-12		2011-04-01	2012-08-07	2012-08-07	472		423	2011-01-30	1.on art	2010-12-01	2011-04-01	2010-04-02	1988	E	2011-04-01	289000
A0198	12	7	2012-06-12		2011-04-01	2012-12-04	2012-12-04	472		506	2011-01-30	1.on art	2010-12-01	2011-04-01	2010-04-02	1988	E	2011-04-01	289000
A0198	12	8	2012-06-12		2011-04-01	2013-04-05	2013-04-05	472		592	2011-01-30	1.on art	2010-12-01	2011-04-01	2010-04-02	1988	E	2011-04-01	289000
A0198	12	9	2012-06-12		2011-04-01	2013-08-02	2013-08-02	472		633	2011-01-30	1.on art	2010-12-01	2011-04-01	2010-04-02	1988	E	2011-04-01	289000
A0198	12	10	2012-06-12		2011-04-01	2013-12-06	2013-12-06	472		568	2011-01-30	1.on art	2010-12-01	2011-04-01	2010-04-02	1988	E	2011-04-01	289000
A0198	12	11	2012-06-12		2011-04-01	2014-04-03	2014-04-03	472		654	2011-01-30	1.on art	2010-12-01	2011-04-01	2010-04-02	1988	E	2011-04-01	289000
A0198	12	12	2012-06-12		2011-04-01	2014-08-07	2014-08-07	472		785	2011-01-30	1.on art	2010-12-01	2011-04-01	2010-04-02	1988	E	2011-04-01	289000
A0199	1	1		2010-09-02	2010-09-02	2010-09-02	2010-09-02	587	587	587	2010-07-02	0.never art	2010-05-01	2010-09-02	2010-05-01	1982	B	2010-09-02	195000
A0200	9	1	2011-11-01	2011-10-21	2011-02-22	2011-02-22	2011-02-22	329	251	329	2010-12-22	0.never art	2010-10-22	2011-02-22	2010-06-22	1988	E	2011-02-22	314000
A0200	9	2	2011-11-01	2011-10-21	2011-02-22	2011-06-17	2011-06-17	329	251	235	2010-12-22	0.never art	2010-10-22	2011-02-22	2010-06-22	1988	E	2011-02-22	314000
A0200	9	3	2011-11-01	2011-10-21	2011-02-22	2011-10-21	2011-10-21	329	251	251	2010-12-22	0.never art	2010-10-22	2011-02-22	2010-06-22	1988	E	2011-02-22	314000
A0200	9	4	2011-11-01		2011-02-22	2012-03-16	2012-03-16	329		288	2010-12-22	1.on art	2010-10-22	2011-02-22	2010-06-22	1988	E	2011-02-22	314000
A0200	9	5	2011-11-01		2011-02-22	2012-06-22	2012-06-22	329		267	2010-12-22	1.on art	2010-10-22	2011-02-22	2010-06-22	1988	E	2011-02-22	314000
A0200	9	6	2011-11-01		2011-02-22	2012-10-24	2012-10-24	329		236	2010-12-22	1.on art	2010-10-22	2011-02-22	2010-06-22	1988	E	2011-02-22	314000
A0200	9	7	2011-11-01		2011-02-22	2013-02-22	2013-02-22	329		243	2010-12-22	1.on art	2010-10-22	2011-02-22	2010-06-22	1988	E	2011-02-22	314000
A0200	9	8	2011-11-01		2011-02-22	2013-08-23	2013-08-23	329		201	2010-12-22	1.on art	2010-10-22	2011-02-22	2010-06-22	1988	E	2011-02-22	314000
A0200	9	9	2011-11-01		2011-02-22	2013-10-22	2013-10-22	329		314	2010-12-22	1.on art	2010-10-22	2011-02-22	2010-06-22	1988	E	2011-02-22	314000
A0201	12	1	2011-04-07	2011-02-17	2010-10-22	2010-10-22	2010-10-22	284	196	284	2010-08-22	0.never art	2010-06-23	2010-10-22	2010-06-23	1989	E	2010-10-22	154000
A0201	12	2	2011-04-07	2011-02-17	2010-10-22	2011-02-17	2011-02-17	284	196	196	2010-08-22	0.never art	2010-06-23	2010-10-22	2010-06-23	1989	E	2010-10-22	154000
A0201	12	3	2011-04-07		2010-10-22	2011-06-23	2011-06-23	284		263	2010-08-22	1.on art	2010-06-23	2010-10-22	2010-06-23	1989	E	2010-10-22	154000
A0201	12	4	2011-04-07		2010-10-22	2011-11-29	2011-11-29	284		333	2010-08-22	1.on art	2010-06-23	2010-10-22	2010-06-23	1989	E	2010-10-22	154000
A0201	12	5	2011-04-07		2010-10-22	2012-03-01	2012-03-01	284		308	2010-08-22	1.on art	2010-06-23	2010-10-22	2010-06-23	1989	E	2010-10-22	154000
A0201	12	6	2011-04-07		2010-10-22	2012-06-27	2012-06-27	284		293	2010-08-22	1.on art	2010-06-23	2010-10-22	2010-06-23	1989	E	2010-10-22	154000
A0201	12	7	2011-04-07		2010-10-22	2012-10-23	2012-10-23	284		321	2010-08-22	1.on art	2010-06-23	2010-10-22	2010-06-23	1989	E	2010-10-22	154000
A0201	12	8	2011-04-07		2010-10-22	2013-03-06	2013-03-06	284		423	2010-08-22	1.on art	2010-06-23	2010-10-22	2010-06-23	1989	E	2010-10-22	154000
A0201	12	9	2011-04-07		2010-10-22	2013-06-26	2013-06-26	284		383	2010-08-22	1.on art	2010-06-23	2010-10-22	2010-06-23	1989	E	2010-10-22	154000
A0201	12	10	2011-04-07		2010-10-22	2013-10-01	2013-10-01	284		339	2010-08-22	1.on art	2010-06-23	2010-10-22	2010-06-23	1989	E	2010-10-22	154000
A0201	12	11	2011-04-07		2010-10-22	2014-02-20	2014-02-20	284		321	2010-08-22	1.on art	2010-06-23	2010-10-22	2010-06-23	1989	E	2010-10-22	154000
A0201	12	12	2011-04-07		2010-10-22	2014-06-24	2014-06-24	284		382	2010-08-22	1.on art	2010-06-23	2010-10-22	2010-06-23	1989	E	2010-10-22	154000
A0202	3	1		2014-08-26	2014-03-11	2014-03-11	2014-03-11	685	692	685	2013-12-30	0.never art	2013-10-26	2014-03-05	2010-06-26	1986	NT	2014-03-05	158
A0202	3	2		2014-08-26	2014-03-11	2014-06-26	2014-06-26	685	692	730	2013-12-30	0.never art	2013-10-26	2014-03-05	2010-06-26	1986	NT	2014-03-05	158
A0202	3	3		2014-08-26	2014-03-11	2014-08-26	2014-08-26	685	692	692	2013-12-30	0.never art	2013-10-26	2014-03-05	2010-06-26	1986	NT	2014-03-05	158
A0203	8	1	2012-12-12	2012-11-30	2011-04-27	2011-04-27	2011-04-27	424	298	424	2011-02-20	0.never art	2010-12-16	2011-04-27	2010-08-26	1986	BE	2011-04-27	76900
A0203	8	2	2012-12-12	2012-11-30	2011-04-27	2011-08-25	2011-08-25	424	298	393	2011-02-20	0.never art	2010-12-16	2011-04-27	2010-08-26	1986	BE	2011-04-27	76900
A0203	8	3	2012-12-12	2012-11-30	2011-04-27	2011-12-21	2011-12-21	424	298	521	2011-02-20	0.never art	2010-12-16	2011-04-27	2010-08-26	1986	BE	2011-04-27	76900
A0203	8	4	2012-12-12	2012-11-30	2011-04-27	2012-05-03	2012-05-03	424	298	533	2011-02-20	0.never art	2010-12-16	2011-04-27	2010-08-26	1986	BE	2011-04-27	76900
A0203	8	5	2012-12-12	2012-11-30	2011-04-27	2012-08-17	2012-08-17	424	298	382	2011-02-20	0.never art	2010-12-16	2011-04-27	2010-08-26	1986	BE	2011-04-27	76900
A0203	8	6	2012-12-12	2012-11-30	2011-04-27	2012-11-30	2012-11-30	424	298	298	2011-02-20	0.never art	2010-12-16	2011-04-27	2010-08-26	1986	BE	2011-04-27	76900
A0203	8	7	2012-12-12		2011-04-27	2013-04-30	2013-04-30	424		360	2011-02-20	1.on art	2010-12-16	2011-04-27	2010-08-26	1986	BE	2011-04-27	76900
A0203	8	8	2012-12-12		2011-04-27	2013-08-28	2013-08-28	424		613	2011-02-20	1.on art	2010-12-16	2011-04-27	2010-08-26	1986	BE	2011-04-27	76900
A0204	7	1		2014-09-09	2012-09-04	2012-09-04	2012-09-04	424	534	670	2012-03-06	0.never art	2011-09-07	2012-09-04	2010-09-07	1985	E	2012-09-04	118065
A0204	7	2		2014-09-09	2012-09-04	2013-01-10	2013-01-10	424	534	599	2012-03-06	0.never art	2011-09-07	2012-09-04	2010-09-07	1985	E	2012-09-04	118065
A0204	7	3		2014-09-09	2012-09-04	2013-05-08	2013-05-08	424	534	687	2012-03-06	0.never art	2011-09-07	2012-09-04	2010-09-07	1985	E	2012-09-04	118065
A0204	7	4		2014-09-09	2012-09-04	2013-10-24	2013-10-24	424	534	471	2012-03-06	0.never art	2011-09-07	2012-09-04	2010-09-07	1985	E	2012-09-04	118065
A0204	7	5		2014-09-09	2012-09-04	2014-01-10	2014-01-10	424	534	751	2012-03-06	0.never art	2011-09-07	2012-09-04	2010-09-07	1985	E	2012-09-04	118065
A0204	7	6		2014-09-09	2012-09-04	2014-06-17	2014-06-17	424	534	597	2012-03-06	0.never art	2011-09-07	2012-09-04	2010-09-07	1985	E	2012-09-04	118065
A0204	7	7		2014-09-09	2012-09-04	2014-09-09	2014-09-09	424	534	534	2012-03-06	0.never art	2011-09-07	2012-09-04	2010-09-07	1985	E	2012-09-04	118065
A0205	5	1		2014-05-08	2013-01-23	2013-01-23	2013-01-23	321	211	321	2012-11-14	0.never art	2012-09-05	2013-01-23	2010-09-08	1983	E	2013-01-23	77494
A0205	5	2		2014-05-08	2013-01-23	2013-05-08	2013-05-08	321	211	258	2012-11-14	0.never art	2012-09-05	2013-01-23	2010-09-08	1983	E	2013-01-23	77494
A0205	5	3		2014-05-08	2013-01-23	2013-09-05	2013-09-05	321	211	282	2012-11-14	0.never art	2012-09-05	2013-01-23	2010-09-08	1983	E	2013-01-23	77494
A0205	5	4		2014-05-08	2013-01-23	2014-01-16	2014-01-16	321	211	244	2012-11-14	0.never art	2012-09-05	2013-01-23	2010-09-08	1983	E	2013-01-23	77494
A0205	5	5		2014-05-08	2013-01-23	2014-05-08	2014-05-08	321	211	211	2012-11-14	0.never art	2012-09-05	2013-01-23	2010-09-08	1983	E	2013-01-23	77494
A0206	6	1		2013-10-03	2012-03-08	2012-03-08	2012-03-08	321	354	474	2011-10-10	0.never art	2011-05-13	2012-03-08	2010-09-14	1987	E	2012-03-08	95448
A0206	6	2		2013-10-03	2012-03-08	2012-05-11	2012-05-11	321	354	426	2011-10-10	0.never art	2011-05-13	2012-03-08	2010-09-14	1987	E	2012-03-08	95448
A0206	6	3		2013-10-03	2012-03-08	2012-09-18	2012-09-18	321	354	439	2011-10-10	0.never art	2011-05-13	2012-03-08	2010-09-14	1987	E	2012-03-08	95448
A0206	6	4		2013-10-03	2012-03-08	2013-01-15	2013-01-15	321	354	305	2011-10-10	0.never art	2011-05-13	2012-03-08	2010-09-14	1987	E	2012-03-08	95448
A0206	6	5		2013-10-03	2012-03-08	2013-05-14	2013-05-14	321	354	468	2011-10-10	0.never art	2011-05-13	2012-03-08	2010-09-14	1987	E	2012-03-08	95448
A0206	6	6		2013-10-03	2012-03-08	2013-10-03	2013-10-03	321	354	354	2011-10-10	0.never art	2011-05-13	2012-03-08	2010-09-14	1987	E	2012-03-08	95448
A0207	11	1		2014-07-29	2011-01-13	2011-01-13	2011-01-13	337	339	337	2010-11-14	0.never art	2010-09-16	2011-01-13	2010-09-16	1984	E	2011-01-13	15500
A0207	11	2		2014-07-29	2011-01-13	2011-05-18	2011-05-18	337	339	340	2010-11-14	0.never art	2010-09-16	2011-01-13	2010-09-16	1984	E	2011-01-13	15500
A0207	11	3		2014-07-29	2011-01-13	2011-09-16	2011-09-16	337	339	376	2010-11-14	0.never art	2010-09-16	2011-01-13	2010-09-16	1984	E	2011-01-13	15500
A0207	11	4		2014-07-29	2011-01-13	2012-01-26	2012-01-26	337	339	417	2010-11-14	0.never art	2010-09-16	2011-01-13	2010-09-16	1984	E	2011-01-13	15500
A0207	11	5		2014-07-29	2011-01-13	2012-05-18	2012-05-18	337	339	335	2010-11-14	0.never art	2010-09-16	2011-01-13	2010-09-16	1984	E	2011-01-13	15500
A0207	11	6		2014-07-29	2011-01-13	2012-06-20	2012-06-20	337	339	370	2010-11-14	0.never art	2010-09-16	2011-01-13	2010-09-16	1984	E	2011-01-13	15500
A0207	11	7		2014-07-29	2011-01-13	2012-09-21	2012-09-21	337	339	365	2010-11-14	0.never art	2010-09-16	2011-01-13	2010-09-16	1984	E	2011-01-13	15500
A0207	11	8		2014-07-29	2011-01-13	2013-01-11	2013-01-11	337	339	302	2010-11-14	0.never art	2010-09-16	2011-01-13	2010-09-16	1984	E	2011-01-13	15500
A0207	11	9		2014-07-29	2011-01-13	2013-05-17	2013-05-17	337	339	390	2010-11-14	0.never art	2010-09-16	2011-01-13	2010-09-16	1984	E	2011-01-13	15500
A0207	11	10		2014-07-29	2011-01-13	2013-09-19	2013-09-19	337	339	376	2010-11-14	0.never art	2010-09-16	2011-01-13	2010-09-16	1984	E	2011-01-13	15500
A0207	11	11		2014-07-29	2011-01-13	2014-07-29	2014-07-29	337	339	339	2010-11-14	0.never art	2010-09-16	2011-01-13	2010-09-16	1984	E	2011-01-13	15500
A0208	10	1	2011-10-01	2011-09-20	2011-05-18	2011-05-18	2011-05-18	237	129	237	2011-03-15	0.never art	2011-01-11	2011-05-18	2010-09-16	1985	E	2011-05-18	546000
A0208	10	2	2011-10-01	2011-09-20	2011-05-18	2011-06-16	2011-06-16	237	129	217	2011-03-15	0.never art	2011-01-11	2011-05-18	2010-09-16	1985	E	2011-05-18	546000
A0208	10	3	2011-10-01	2011-09-20	2011-05-18	2011-07-26	2011-07-26	237	129	207	2011-03-15	0.never art	2011-01-11	2011-05-18	2010-09-16	1985	E	2011-05-18	546000
A0208	10	4	2011-10-01	2011-09-20	2011-05-18	2011-08-23	2011-08-23	237	129	188	2011-03-15	0.never art	2011-01-11	2011-05-18	2010-09-16	1985	E	2011-05-18	546000
A0208	10	5	2011-10-01	2011-09-20	2011-05-18	2011-09-20	2011-09-20	237	129	129	2011-03-15	0.never art	2011-01-11	2011-05-18	2010-09-16	1985	E	2011-05-18	546000
A0208	10	6	2011-10-01		2011-05-18	2011-12-01	2011-12-01	237		366	2011-03-15	1.on art	2011-01-11	2011-05-18	2010-09-16	1985	E	2011-05-18	546000
A0208	10	7	2011-10-01		2011-05-18	2012-01-18	2012-01-18	237		286	2011-03-15	1.on art	2011-01-11	2011-05-18	2010-09-16	1985	E	2011-05-18	546000
A0208	10	8	2011-10-01		2011-05-18	2012-05-22	2012-05-22	237		457	2011-03-15	1.on art	2011-01-11	2011-05-18	2010-09-16	1985	E	2011-05-18	546000
A0208	10	9	2011-10-01		2011-05-18	2012-09-19	2012-09-19	237		502	2011-03-15	1.on art	2011-01-11	2011-05-18	2010-09-16	1985	E	2011-05-18	546000
A0208	10	10	2011-10-01		2011-05-18	2013-01-17	2013-01-17	237		703	2011-03-15	1.on art	2011-01-11	2011-05-18	2010-09-16	1985	E	2011-05-18	546000
A0209	3	1		2012-02-29	2011-06-07	2011-06-07	2011-06-07	742	725	742	2011-04-08	0.never art	2011-02-08	2011-06-07	2010-10-05	1991	E	2011-06-07	41400
A0209	3	2		2012-02-29	2011-06-07	2011-10-06	2011-10-06	742	725	590	2011-04-08	0.never art	2011-02-08	2011-06-07	2010-10-05	1991	E	2011-06-07	41400
A0209	3	3		2012-02-29	2011-06-07	2012-02-29	2012-02-29	742	725	725	2011-04-08	0.never art	2011-02-08	2011-06-07	2010-10-05	1991	E	2011-06-07	41400
A0210	1	1		2014-06-12	2014-06-12	2014-06-12	2014-06-12	742	400	400	2013-04-20	0.never art	2012-02-28	2014-06-12	2010-10-21	1979	E	2014-06-12	15833
A0211	7	1		2014-06-26	2012-10-25	2012-10-25	2012-10-25	330	224	330	2012-08-26	0.never art	2012-06-27	2012-10-25	2010-10-27	1982	E	2012-10-25	215714
A0211	7	2		2014-06-26	2012-10-25	2012-11-16	2012-11-16	330	224	405	2012-08-26	0.never art	2012-06-27	2012-10-25	2010-10-27	1982	E	2012-10-25	215714
A0211	7	3		2014-06-26	2012-10-25	2013-03-05	2013-03-05	330	224	338	2012-08-26	0.never art	2012-06-27	2012-10-25	2010-10-27	1982	E	2012-10-25	215714
A0211	7	4		2014-06-26	2012-10-25	2013-06-28	2013-06-28	330	224	311	2012-08-26	0.never art	2012-06-27	2012-10-25	2010-10-27	1982	E	2012-10-25	215714
A0211	7	5		2014-06-26	2012-10-25	2013-10-25	2013-10-25	330	224	302	2012-08-26	0.never art	2012-06-27	2012-10-25	2010-10-27	1982	E	2012-10-25	215714
A0211	7	6		2014-06-26	2012-10-25	2014-02-27	2014-02-27	330	224	298	2012-08-26	0.never art	2012-06-27	2012-10-25	2010-10-27	1982	E	2012-10-25	215714
A0211	7	7		2014-06-26	2012-10-25	2014-06-26	2014-06-26	330	224	224	2012-08-26	0.never art	2012-06-27	2012-10-25	2010-10-27	1982	E	2012-10-25	215714
A0212	8	1	2013-12-09	2013-11-20	2012-03-20	2012-03-20	2012-03-20	595	328	595	2012-02-21	0.never art	2012-01-24	2012-03-20	2010-11-12	1990	BE	2012-03-20	68565
A0212	8	2	2013-12-09	2013-11-20	2012-03-20	2012-07-19	2012-07-19	595	328	621	2012-02-21	0.never art	2012-01-24	2012-03-20	2010-11-12	1990	BE	2012-03-20	68565
A0212	8	3	2013-12-09	2013-11-20	2012-03-20	2012-11-21	2012-11-21	595	328	487	2012-02-21	0.never art	2012-01-24	2012-03-20	2010-11-12	1990	BE	2012-03-20	68565
A0212	8	4	2013-12-09	2013-11-20	2012-03-20	2013-03-20	2013-03-20	595	328	407	2012-02-21	0.never art	2012-01-24	2012-03-20	2010-11-12	1990	BE	2012-03-20	68565
A0212	8	5	2013-12-09	2013-11-20	2012-03-20	2013-07-03	2013-07-03	595	328	385	2012-02-21	0.never art	2012-01-24	2012-03-20	2010-11-12	1990	BE	2012-03-20	68565
A0212	8	6	2013-12-09	2013-11-20	2012-03-20	2013-11-20	2013-11-20	595	328	328	2012-02-21	0.never art	2012-01-24	2012-03-20	2010-11-12	1990	BE	2012-03-20	68565
A0212	8	7	2013-12-09		2012-03-20	2014-03-11	2014-03-11	595		603	2012-02-21	1.on art	2012-01-24	2012-03-20	2010-11-12	1990	BE	2012-03-20	68565
A0212	8	8	2013-12-09		2012-03-20	2014-07-09	2014-07-09	595		556	2012-02-21	1.on art	2012-01-24	2012-03-20	2010-11-12	1990	BE	2012-03-20	68565
A0213	12	1	2012-03-22	2012-02-23	2011-10-25	2011-10-25	2011-10-25	134		134	2011-09-04	0.never art	2011-07-16	2011-10-25	2010-11-19	1968	E	2011-10-25	361533
A0213	12	2	2012-03-22	2012-02-23	2011-10-25	2011-11-24	2011-11-24	134		190	2011-09-04	0.never art	2011-07-16	2011-10-25	2010-11-19	1968	E	2011-10-25	361533
A0213	12	3	2012-03-22	2012-02-23	2011-10-25	2012-01-26	2012-01-26	134		126	2011-09-04	0.never art	2011-07-16	2011-10-25	2010-11-19	1968	E	2011-10-25	361533
A0213	12	4	2012-03-22	2012-02-23	2011-10-25	2012-02-23	2012-02-23	134		142	2011-09-04	0.never art	2011-07-16	2011-10-25	2010-11-19	1968	E	2011-10-25	361533
A0213	12	5	2012-03-22		2011-10-25	2012-03-22	2012-03-22	134		133	2011-09-04	0.never art	2011-07-16	2011-10-25	2010-11-19	1968	E	2011-10-25	361533
A0213	12	6	2012-03-22		2011-10-25	2012-07-24	2012-07-24	134		259	2011-09-04	1.on art	2011-07-16	2011-10-25	2010-11-19	1968	E	2011-10-25	361533
A0213	12	7	2012-03-22		2011-10-25	2012-11-22	2012-11-22	134		301	2011-09-04	1.on art	2011-07-16	2011-10-25	2010-11-19	1968	E	2011-10-25	361533
A0213	12	8	2012-03-22		2011-10-25	2013-03-19	2013-03-19	134		294	2011-09-04	1.on art	2011-07-16	2011-10-25	2010-11-19	1968	E	2011-10-25	361533
A0213	12	9	2012-03-22		2011-10-25	2013-07-19	2013-07-19	134		363	2011-09-04	1.on art	2011-07-16	2011-10-25	2010-11-19	1968	E	2011-10-25	361533
A0213	12	10	2012-03-22		2011-10-25	2013-11-19	2013-11-19	134		426	2011-09-04	1.on art	2011-07-16	2011-10-25	2010-11-19	1968	E	2011-10-25	361533
A0213	12	11	2012-03-22		2011-10-25	2014-03-19	2014-03-19	134		330	2011-09-04	1.on art	2011-07-16	2011-10-25	2010-11-19	1968	E	2011-10-25	361533
A0213	12	12	2012-03-22		2011-10-25	2014-07-17	2014-07-17	134		367	2011-09-04	1.on art	2011-07-16	2011-10-25	2010-11-19	1968	E	2011-10-25	361533

## Sheet: Summary Statistics 
1. Study participant characteristics (April 2006-December 2014)
Characteristics	N/median	range	IQR 25%	IQR 75%
# subject tested	213	-	-	-
# subjects included	189	-	-	-
CRF01_AE €	158	-	-	-
B	10	-	-	-
BE	21	-	-	-
NT	4	-	-	-
Age at EDI	26	18-51	20	43
f/u time from first to last CD4 (Days)	1117	182-2389	190	2209
baseline VL	89100	0-4454485	391	1210000
baseline CD4	483	120-1185	167	1023
Time from LN to EDI	61	2-812	59	66
#f/u visit	8	2-18	2	15
Convert Days to month use denominator = 30
2. Statistical analyses (Generalized Estimating Equation, GEE)
To observe factors associated with the changes of CD4 count
Subject included n = 189
GEE test, bivariate	p value
HIV subtype	0.387
Baseline CD4/CD4>500	0
Baseline VL > 50000cpm	0
Age @ SC > 35	0.186
E vs. non-E	0.656
B vs. non B	0.451
BE vs. non-BE	0.993
GEE test,multivariate	p value
Baseline VL > 50000cpm	0
Age @ SC > 35	0.227
BLCD4>500	0
Estimate CD4 decline rate by subtype
	calculate from median
HIV subtype (n=189)	ΔCD4/day	ΔCD4/yr	25% CI/yr	75% CI/yr	range
B (diff. btw visit/time)	-0.126	-45.99	-263	81	-759 to 704
E (diff. btw visit/time)	-0.185	-67.525	-258	116	-1076 to 1241
BE (diff. btw visit/time)	-0.177	-64.605	-294	83	-777 to 533
Overall (diff. btw visit/time)	-0.183	-66.795	-262	109	-1026 to 1201
Convert days to year, number was time by 365
3. Kaplan-Meier analyses
To observe progression to immunologic failure
Characteristics	N	IM failure	Proportion (%)	p value
HIV-1 subtype	189	69	69/189 (37%)
B	10	3	3/10 (30%)	0.852
CRF01_AE	158	59	59/158 (37%)
BE	21	7	7/21 (33%)
Age @ SC	189	69	69/189 (37%)	0.185
=< 35 years	169	59	59/169 (35%)
> 35 years	20	10	10/20 (50%)
Baseline CD4	189	69	69/189 (37%)	0.003
<= 500 cells/uL	110	50	50/110 (45%)
> 500 cells/uL	79	19	19/79 (24%)
Baseline VL	189	69	69/189 (37%)	0.005
<= 50000 cpm	68	16	16/68 (24%)
> 50000 cpm	121	53	53/121 (44%)
Subjects included n=189
Factor	failure	KM p value	med. time to event (IQR), Days	crude HR/Adj HR	p val. HR unadj/adj
cd4_b500 =< 500 (ART =25, CD4=25)	50	0.0007	504 (51-1599)	2.44 (1.43-4.14) 1.97 (1.14-3.40)	0.001/ 0.015
cd4_b500 > 500 (ART =10, CD4=9)	19		819 (65-1635)
vl_b =< 50000 (ART =8, CD4=8)	16	0.0001	860 (187-1635)	2.87 (1.63-5.06) 2.03 (1.14-3.63)	0.000/ 0.017
vl_b > 50000 (ART =27, CD4=26)	53		559 (51-1599)
B (by ART =2, CD4 =1)	3	0.83	525 (159-1053)	ref.	ref
E (by ART = 28, CD4 =31)	59		544 (239-993)	1.34 (0.42-4.29)/ 1.06 (0.33-3.43)	0.62/0.11
BE (by ART =5, CD4 =2)	7		806 (661-832)	1.16 (0.30-4.48)/ 1.04 (0.27-4.06)	0.83/0.06
age >35 (ART =6, CD4 =4)	10	0.06	231 (51-1374)	1.88 (0.96-3.68)/ 1.75 (0.89-3.43)	0.07/0.106
age <35 (ART =29, CD4 =30)	59		673 (61-1635)
Convert Days to month use denominator = 30
